# Supplementary material for: Joint approach of diffusion- and perfusion-weighted MRI in intra-axial mass like lesions in clinical practice simulation
Source: PLoS One. 2018 Sep 7;13(9):e0202891. doi: 10.1371/journal.pone.0202891 (PMC6128539; doi:10.1371/journal.pone.0202891)
Supplement: S1 File — (XLSX) [file pone.0202891.s001.xlsx]

## Sheet: Conventional image
No	Sex (M 0 F 1)	Age	Grade	3 Dx	Grade	2 Dx	Grade	1 Dx	Grade	3 Dx	Grade	2 Dx	Grade	1 Dx	op(0= op,1 = no op)	Final Dx
1	0	76	3	7					3	7					0	7
2	1	69	3	4					3	4	1	7			0	4
3	1	52	3	7	2	6			3	7					0	7
4	1	75	3	4					3	4	3	7			0	4
5	1	66	3	6					3	6					0	6
6	0	51	3	7	3	6			3	7					0	7
7	1	47	3	7	2	6	1	4	3	2	2	7	1	6	0	2
8	1	65	3	4					3	7	2	6			0	7
9	1	23	3	7	3	6			3	7	2	6	2	8	0	7
10	0	59	3	6	2	7	2	2	3	6					0	7
11	1	71	3	2	2	6	1	7	3	2	1	6			0	6
12	0	48	3	6	2	7			3	6					1	6
13	0	64	3	7	2	6			3	7					1	6
14	1	70	3	4					3	4					0	4
15	1	74	3	1	2	5			3	1					1	1
16	1	67	3	7	3	6			3	7	2	6			0	7
17	0	57	3	8					3	8					0	8
18	0	31	3	7					3	7					0	7
19	0	75	3	4					3	4	2	7			0	4
20	0	76	3	6					3	6					1	6
21	0	53	3	4	2	6			3	6	2	7			0	4
22	0	45	3	7	2	6			3	7	2	6			0	7
23	1	49	3	6	2	7			3	6	2	7			0	7
24	0	25	3	7	3	6			3	7					0	8
25	0	79	3	7					3	6					0	7
26	0	21	3	6	3	8			3	8	2	6			0	5
27	1	68	3	4					3	7	2	7			1	4
28	1	50	3	7					3	7					0	7
29	0	53	3	5	3	1			3	5	2	1	2	6	1	5
30	1	60	3	7	3	2			3	7	3	6			0	7
31	0	57	3	2	3	6	2	7	3	2	1	6			0	2
32	0	26	3	5	2	7			3	5	2	7			0	5
33	1	64	3	7	3	6			3	7	2	8			0	7
34	1	70	3	7					3	7					0	7
35	0	64	3	6					3	6					1	6
36	0	66	3	4					3	7	2	4			0	7
37	0	61	3	2	3	6			3	2	2	6			0	2
38	0	63	3	7	3	6			3	7	2	1	1	6	0	4
39	0	72	3	1					3	1					1	1
40	1	61	3	2	3	6			3	2	2	6			0	2
41	0	73	3	6	2	7			3	6					1	6
42	1	56	3	1	1	5			3	1					1	1
43	1	62	3	1	3	5			3	1	2	5			1	1
44	0	67	3	4	2	7			3	4	2	7			0	4
45	0	57	3	7	3	6			3	7					0	7
46	1	53	3	6	3	7			3	6	2	7			0	6
47	0	58	3	6	3	4			3	6					1	6
48	1	43	3	7					3	7	2	8			0	5
49	0	65	3	7					3	7	2	8			0	7
50	1	55	3	5	2	1			3	8					0	5
51	0	41	3	7	2	6			3	7					0	6
52	1	30	3	6	3	7			3	6					0	1
53	0	76	3	4					3	4	2	7			0	4
54	1	40	3	5	2	8			3	5					0	1
55	0	56	3	1	2	7	2	5	3	1	2	7	2	5	1	5
56	1	24	3	3	3	4	2	1	3	3	2	1			1	1
57	0	53	3	7	2	6			3	7	2	6			0	7
58	0	42	3	6	2	7			3	6	3	7			0	2
59	1	59	3	4					3	4	2	7			1	4
60	1	65	3	1					3	1					1	1
61	1	75	3	6	2	7			3	8	2	6			1	6
62	1	49	3	7	2	6			3	6	3	7			0	6
63	0	54	3	6	3	7	2	8	3	6					0	6
64	1	45	3	6	3	7			3	6	2	8	2	5	1	6
65	0	33	3	5	3	8			3	5					0	5
66	1	72	3	7	3	6			3	7	2	6			0	7
67	1	37	3	7	3	2			3	7	2	6			0	7
68	0	76	3	6					3	6	2	8			1	6
69	0	66	3	5	2	7			3	5	2	7			0	5
70	0	58	3	7					3	5	3	7			0	5
71	0	49	3	7					3	5	2	7			0	5
72	0	71	3	1	2	4	2	5	3	1	3	5			0	4
73	1	50	3	3	2	1			3	3	3	1	1	6	1	3
74	0	64	3	7	3	6			3	6	2	2			1	1
75	0	33	3	4	2	1			3	4	3	7	2	8	0	4
76	0	36	3	5					3	5					1	5
77	1	22	3	8	2	6			3	8	3	5	2	7	0	8
78	0	36	3	7					3	5					0	5
79	0	53	3	1	3	5			3	1					1	1
80	1	55	3	7	2	6			3	7					1	7
81	0	72	3	4					3	4					0	7
82	0	72	3	6	3	7	2	2	3	6					1	6
83	0	32	3	5					3	5					0	5
84	1	26	3	8					3	5	3	8			0	5
85	1	57	3	7					3	7					0	7
86	0	66	3	7					3	3	2	1	2	6	0	7
87	0	23	3	1	3	5			3	1	2	5			1	1
88	1	66	3	2	3	6	2	7	3	6	2	2			0	7
89	1	56	3	6	3	7	2	2	3	6	3	7			0	6
90	1	60	3	7	3	2			3	7					0	7
91	0	63	3	7	1	1			3	1	3	8			0	7
92	1	28	3	6	3	2	2	7	3	6	2	7			0	4
93	1	25	3	1	3	5			3	1					1	1
94	1	63	3	4	2	8			3	4	2	3			0	8
95	0	69	3	4	2	7			3	4	2	6			1	4
96	1	67	3	7	2	6			3	7	2	6			0	7
97	1	25	3	7	3	6	2	8	3	7	2	6	2	8	0	8
98	0	57	3	7					3	7	2	5			0	7
99	0	62	3	7	2	6			3	7					0	7
100	0	36	3	5	2	7			3	5	2	7			0	5
101	1	60	3	6	2	7			3	6	3	7			0	6
102	1	66	3	7	3	6			3	7	3	6			0	7
103	1	68	3	6	2	7			3	6	2	7			0	7
104	1	74	3	5	3	3			3	1					1	1
105	0	63	3	6	3	7			3	6	2	8			0	6
106	1	49	3	6	2	7			3	7	2	5	2	6	0	7
107	0	51	3	3	3	1	2	5	3	3	2	5			1	5
108	1	72	3	7	2	5			3	7					1	7
109	1	70	3	7	2	6			3	7	2	6			0	7
110	0	65	3	5	1	1			3	1	2	5	2	7	1	5
111	1	80	3	7	3	6			3	1	3	6	2	4	1	1
112	1	58	3	6	3	7			3	6	2	7	1	8	0	6
113	1	24	3	5					3	5					0	5
114	1	68	3	7	3	3			3	7					0	7
115	1	59	3	5					3	5					0	5
116	0	31	3	8	2	5			3	1					1	1
117	0	54	3	7	2	6			3	7	3	6			0	7
118	0	66	3	6	2	7			3	6	3	7			0	6
119	0	65	3	4					3	4	2	7			0	4
120	0	76	3	7	2	4	1	6	3	5	3	6	2	7	0	4
121	0	49	3	6	3	7			3	6					0	6
122	1	44	3	5					3	5					1	5
123	1	20	3	7					3	7					0	7
124	0	61	3	5	3	8			3	5					1	6
125	1	68	3	1	2	5			3	5	2	1			1	5
126	0	80	3	2	3	6	2	7	3	6	2	2			0	2
127	1	32	3	5					3	5					1	5
128	1	63	3	4	2	6			3	4	2	7			0	4
129	0	36	3	8					3	7	2	5			0	7
130	1	47	3	7					3	8					0	7
131	1	56	3	7	2	6			3	7					0	7
132	0	48	3	6	2	7			3	6	2	7			0	6
133	1	44	3	1	3	5			3	1	3	5			1	1
134	0	56	3	7	2	6			3	7					0	7
135	1	65	3	6	3	7	3	2	3	6	2	7			0	4
136	0	58	3	1	2	5			3	5	3	1			1	5
137	1	35	3	1	3	5			3	1	2	5			1	1
138	0	50	3	1	3	5			3	1	3	5			1	1
139	1	33	3	7	3	6			3	1	2	6			0	1
140	1	79	3	4	2	6			3	4	2	7	2	6	1	7
141	1	41	3	5	3	3			3	5	2	8			0	5
142	1	59	3	6					3	6					1	6
143	1	42	3	7	3	6			3	7	3	6			0	7
144	0	75	3	1					3	1					1	1
145	0	70	3	6	3	7			3	6	2	7			1	6
146	1	26	3	1	3	5			3	1	3	5			1	1
147	1	46	3	5					3	5	2	8			0	5
148	0	35	3	5					3	5					0	5
149	0	61	3	5	2	1			3	5	3	1			1	5
150	1	42	3	7	2	5			3	5					1	5
151	0	35	3	1					3	1					1	1
152	1	38	3	8	2	7			3	8					0	8
153	1	22	3	7					3	7	2	5			1	7
154	1	55	3	7					3	7					0	7
155	0	61	3	7					3	8					1	7
156	0	65	3	2	3	6			3	6	2	2			0	2
157	0	34	3	7					3	8					0	7
158	1	72	3	8					3	8					1	8
159	1	40	3	5					3	1	2	5			0	1
160	0	68	3	4	1	7			3	4					0	4
161	1	56	3	2	3	6	2	7	3	8	3	5			0	7
162	1	23	3	7	3	2	3	6	3	7	3	6	3	2	0	7
163	0	39	3	5	3	7			3	7					0	5
164	1	40	3	7					3	1	3	3	3	7	1	4
165	0	65	3	1					3	1					1	1
166	1	53	3	6	3	7			3	6	2	7			0	6
167	1	32	3	6	3	7	3	4	3	6					1	6
168	0	52	3	1	2	5			3	1					1	1
169	0	57	3	5	2	8			3	5					0	5
170	0	67	3	5					3	5					1	5
171	0	59	3	5	2	1			3	5	2	1			0	1
172	0	41	3	7	3	6			3	7	3	6	3	2	0	7
173	0	49	3	5					3	5					0	5
174	0	41	3	8	2	6	1	2	3	3	2	1			1	3
175	1	41	3	6	2	7			3	6					0	6
176	0	76	3	7					3	8					0	7
177	0	45	3	7	3	6			3	6	2	8	2	1	1	1
178	1	55	3	7	3	6			3	6	2	7	2	4	0	7
179	0	38	3	5					3	5					0	5
180	1	55	3	7					3	8					0	7
181	0	52	3	6	2	7	1	5	3	6	3	2			0	6
182	0	58	3	7	2	6			3	7					0	7
183	1	76	3	7					3	7					1	7
184	0	58	3	7					3	7	3	8			0	7
185	1	55	3	7					3	8					0	8
186	1	46	3	7	2	8			3	7	2	6			0	8
187	0	41	3	5	2	3			3	5					0	5
188	1	61	3	5					3	5					1	5
189	1	56	3	6	2	7			3	6	2	7			0	7
190	1	33	3	5					3	5					0	5
191	0	44	3	7					3	7	2	5			0	5
192	0	34	3	5					3	5					0	5
193	0	51	3	5					3	5					1	5
194	0	66	3	7	3	6			3	7	2	6			1	7
195	1	63	3	6	2	7			3	6					0	6
196	0	73	3	8					3	8					0	8
197	0	49	3	2	3	6	2	7	3	2	2	6			0	2
198	0	26	3	5					3	5					0	5
199	0	40	3	6	2	7			3	6	3	7			0	6
200	1	63	3	5	2	1			3	1					1	1
201	1	37	3	7					3	5					0	5
202	1	66	3	7	3	6			3	7	3	6			0	7
203	1	23	3	5	2	1			3	1					0	1
204	1	43	3	1	3	5			3	1	2	5			1	1
205	0	58	3	6	3	7	2	2	3	6	2	7			0	6
206	0	57	3	6	2	7			3	6					0	6
207	1	27	3	5					3	5					0	5
208	1	32	3	5	3	7			3	5					0	5
209	0	30	3	8	2	7			3	5	3	8			0	5
210	0	70	3	4					3	4					0	4
211	1	28	3	5	3	7			3	5					0	5
212	1	54	3	5	2	1			3	1	3	5			0	1
213	1	19	3	7					3	7					0	7
214	1	26	3	5	2	1			3	5					1	5
215	0	32	3	5	2	1			3	5					1	5
216	1	26	3	5					3	5					1	5
217	0	53	3	4	2	6			3	4	2	3			0	4
218	0	42	3	2	1	7			3	2	2	6			0	2
219	1	34	3	5					3	5					0	5
220	1	52	3	4	2	6			3	4	2	6			0	4
221	1	51	3	6	2	7			3	6					1	6
222	1	48	3	4	2	6			3	1	2	3			1	1
223	0	47	3	5					3	5					0	5
224	1	40	3	7	2	4			3	4	2	7			0	7
225	0	36	3	4	3	7			3	7	2	4			0	5
226	0	38	3	5					3	5					0	5
227	0	34	3	7	2	4			3	4	2	6	2	1	0	1
228	1	64	3	6	2	7			3	5	2	6			0	6
229	1	66	3	6					3	6					1	6
230	1	68	3	7	3	6			3	7	3	6			1	7
231	0	62	3	7					3	7					0	7
232	0	61	3	7	2	6			3	7					0	7
233	0	28	3	8					3	8					0	8
234	0	40	3	4	2	7			3	4					0	4
235	0	68	3	6	2	7			3	6					0	6
236	1	42	3	6	2	7			3	6					0	7
237	1	64	3	6	3	7			3	6					0	6
238	0	61	3	1	2	5			3	1					1	1
239	0	28	3	5					3	5					0	5
240	0	36	3	6	2	7			3	7	3	6			0	7
241	0	49	3	5					3	5					0	5
242	0	38	3	7	3	6			3	7					0	7
243	0	76	3	6	2	7			3	6					0	7
244	0	76	3	5					3	5					1	5
245	0	35	3	7	2	5			3	7					0	5
246	1	43	3	7					3	7	2	5			0	5
247	0	35	3	5					3	5					1	5
248	0	67	3	5					3	5					0	5
249	0	51	3	5					3	5					0	5
250	1	48	3	5					3	5					1	5
251	1	39	3	8	2	7			3	6	3	7	2	8	0	8
252	0	71	3	4	2	7			3	4	3	7			0	4
253	1	42	3	6	2	7			3	6	2	7			0	7
254	0	57	3	6	2	7			3	6					0	7
255	0	55	3	1	3	5			3	1	2	5			1	1
256	0	51	3	7	2	6			3	7					0	7
257	1	42	3	7	3	6			3	7	3	6			0	7
258	0	37	3	8					3	5	3	1			0	8
259	1	28	3	5	2	8			3	5	2	1			1	5
260	0	57	3	6	3	7			3	8	3	7			0	6
261	1	32	3	5	2	1			3	1					0	5
262	0	41	3	7					3	7					0	7
263	1	44	3	6	2	7			3	6	2	7			1	6
264	0	50	3	7					3	7					0	7
265	0	63	3	8	2	6			3	7	2	5	1	6	0	6
266	1	69	3	7					3	7	2	6			0	7
267	1	57	3	3	2	4			3	4	2	6			1	3
268	0	29	3	7	2	6			3	7					0	5
269	0	58	3	7	3	6			3	7					0	4
270	1	67	3	7	3	6			3	7	2	6			0	7
271	0	52	3	6					3	6					1	6
272	0	20	3	8					3	8	3	6			0	8
273	1	59	3	7	3	6			3	7					0	7
274	0	66	3	6					3	6					1	6
275	1	29	3	8					3	8	3	7			0	8
276	0	50	3	5	2	1			3	5	2	1			1	5
277	1	18	3	7	3	6			3	6					0	8
278	0	43	3	7	2	6			3	7					0	5
279	0	51	3	4	2	7			3	4	2	7			0	6
280	1	39	3	5					3	5	3	1			1	5
281	0	62	3	7	2	6			3	7	3	6			0	7
282	1	36	3	8	2	5			3	1	3	5			1	8
283	0	34	3	7					3	8	3	7			0	8
284	1	41	3	5					3	5					0	5
285	0	33	3	5					3	5					1	5
286	0	43	3	4	2	6			3	6	2	4	2	7	0	4
287	0	63	3	7	2	6			3	7					0	7
288	0	37	3	5					3	5					0	5
289	1	42	3	7	2	6			3	7					0	7
290	0	23	3	8	2	5			3	8	3	5			1	8
291	1	40	3	6					3	6	3	7			1	6
292	1	42	3	5					3	5					1	5
293	0	51	3	5					3	5					0	5
294	1	61	3	8					3	8					0	8
295	0	48	3	5					3	5					1	5
296	0	20	3	5					3	5					1	5
297	0	59	3	7					3	7	2	4			0	7
298	0	41	3	8					3	8					0	8
299	0	35	3	1	3	5			3	1					1	1
300	1	27	3	7					3	5					0	5
301	0	62	3	7	3	6			3	7	3	6	2	4	0	7
302	1	64	3	7					3	7					0	7
303	1	63	3	5					3	5					1	5
304	0	30	3	5					3	5					0	5
305	1	62	3	7	3	6			3	7					0	7
306	1	42	3	8					3	8	2	5			0	5
307	1	37	3	6	2	7			3	7					0	6
308	0	28	3	1	2	5			3	6	2	7			1	1
309	0	62	3	4	2	7			3	7					0	4
310	1	40	3	7					3	5	2	8			0	5
311	0	67	3	1					3	1					1	1
312	0	50	3	7	3	6			3	7	3	6			0	7
313	0	35	3	5					3	5					0	5
314	0	23	3	5					3	5					1	5
315	0	36	3	5					3	5					0	5
316	0	34	3	8	2	5			3	5	2	8	2	1	0	8
317	1	65	3	7	2	6			3	7	2	6			0	7
318	1	64	3	6	2	7			3	6					0	7
319	0	48	3	4					3	4					1	4
320	1	71	3	1	2	6			3	4	3	6	2	1	0	1
321	0	36	3	7					3	7					0	7
322	0	43	3	7	2	6			3	7	3	6			0	7
323	1	45	3	5					3	5					0	5
324	0	69	3	6	2	7			3	6					0	7
325	0	45	3	5					3	5					0	5
326	0	29	3	7					3	7					0	7
327	0	54	3	1	3	5			3	5	2	1			0	1
328	0	47	3	7	2	6			3	7					1	7
329	1	49	3	5					3	5					1	5
330	1	47	3	7					3	7					0	5
331	0	72	3	7	3	6			3	7	2	6			0	7
332	1	64	3	6	2	7			3	6					1	6
333	1	28	3	8					3	7	2	8			0	8
334	0	42	3	5	2	7			3	1	2	5			0	5
335	1	46	3	7					3	7	3	6			0	7
336	1	73	3	6	2	7			3	6					1	6
337	0	68	3	7					3	7	2	5			0	7
338	0	48	3	6					3	6	3	3			1	1
339	1	29	3	8	2	7	1	2	3	5	3	7			0	8
340	0	19	3	5					3	5					0	5
341	0	25	3	5					3	5					0	5
342	1	20	3	5					3	5	2	8			0	5
343	0	19	3	5	3	8			3	5	3	8			0	5
344	1	24	3	7					3	7					0	7
345	1	44	3	1	2	7			3	2	3	6			0	2
346	1	59	3	7	2	6			3	7					0	7
347	0	68	3	7					3	7					0	7
348	1	52	3	7	3	6			3	7					0	8
349	1	49	3	7	3	6			3	7					0	7
350	0	60	3	6	2	7			3	6					0	6
351	0	51	3	4	2	7			3	4	3	6			0	4
352	1	31	3	7					3	7					0	7
353	0	25	3	7					3	5					0	5
354	1	59	3	1	2	6	1	7	3	6	2	7	1	1	0	1
355	0	56	3	7					3	7					0	5
356	0	70	3	7					3	3	3	8			0	7
357	1	40	3	7					3	8					0	7
358	0	63	3	4	2	7			3	4					0	4
359	0	18	3	8	1	7			3	5	2	8			0	8
360	0	68	3	7	3	6			3	7					0	7
361	1	50	3	6	2	7			3	6					0	7
362	0	51	3	8	2	1	2	4	3	8	2	7			0	7
363	1	53	3	7	3	6			3	7	3	6			0	7
364	1	61	3	5					3	5					0	5
365	0	77	3	6	2	7			3	6					0	7
366	1	66	3	5	2	1			3	1	2	5			1	5
367	0	55	3	6	3	7			3	8					0	8
368	0	53	3	3	2	4	2	6	3	6					0	4
369	1	49	3	5	2	1			3	5					1	5
370	0	52	3	7					3	7					0	7
371	0	41	3	7					3	7	3	6			0	7
372	1	47	3	4					3	4					0	4
373	1	36	3	7	3	6			3	7	3	6			0	7
374	1	71	3	7	2	6			3	7	3	6			0	7
375	1	65	3	6	2	7			3	6	2	7			0	7
376	0	27	3	5					3	5					0	5
377	1	30	3	7	2	6			3	7	3	4			0	7
378	0	60	3	6					3	6					1	6
379	0	63	3	7	3	6			3	7	3	6			0	7
380	0	70	3	2	3	6	3	7	3	2	3	7			0	2
381	0	57	3	7	3	6			3	7	2	5			0	7
382	0	51	3	5					3	5					0	5
383	0	44	3	5	3	7			3	5	3	7			0	5
384	0	52	3	5	2	7			3	5	2	7			0	5
385	0	29	3	5					3	5					0	5
386	1	51	3	7	3	6			3	7					0	7
387	0	56	3	1	1	7			3	1	3	6			1	1
388	0	66	3	7	3	2			3	7	3	6			0	7
389	0	40	3	4					3	4					0	4
390	0	56	3	6	3	7			3	6	2	7	1	5	0	6
391	1	42	3	7	3	6			3	7	3	6	2	5	0	7
392	1	66	3	7					3	7					0	7
393	1	70	3	6	2	7			3	6					0	7
394	1	57	3	6	3	7			3	6	3	7			0	6
395	1	48	3	7					3	7					0	7
396	0	77	3	6	3	7			3	6					0	6
397	1	65	3	5					3	5	2	1			0	8
398	0	51	3	2	3	6	3	7	3	6	3	7			0	2
399	0	47	3	8	3	7	3	6	3	8	3	7	2	5	1	1
400	0	45	3	1	2	5			3	5	3	1			1	5
401	0	47	3	5	2	1			3	1	3	5			1	1
402	0	59	3	7					3	7					0	7
403	1	26	3	2	2	6			3	2					0	1
404	1	59	3	7					3	5					0	5
405	0	56	3	3	1	4			3	5	2	3			1	3
406	1	53	3	6	2	7			3	6					1	6
407	0	52	3	7					3	7					0	7
408	0	56	3	6	3	7			3	6					0	6
409	0	21	3	8					3	5	2	1			0	8
410	0	47	3	7					3	7					0	7
411	0	60	3	4	3	7			3	4	3	7			0	4
412	0	29	3	5					3	5					1	5
413	0	69	3	6	3	7			3	6					1	6
414	0	48	3	4	3	7			3	4	2	7			0	4
415	0	55	3	6	2	7			3	6	2	7			0	6
416	1	39	3	1	2	4			3	1	2	4			1	1
417	0	64	3	7	2	6			3	7					0	7
418	1	24	3	5					3	5					0	5
419	1	44	3	8					3	5	2	8			0	8
420	1	48	3	6	2	7			3	8	3	6	2	7	0	7
421	1	65	3	7	2	6			3	7	3	6			0	7
422	0	49	3	5					3	5					0	5
423	1	49	3	5					3	8	3	5			0	8
424	0	59	3	6	2	7			3	6	2	2			0	7
425	1	26	3	8	2	5			3	8	3	5			0	8
426	0	57	3	6	3	7			3	6					0	6
427	0	26	3	1	3	5			3	1					0	7
428	1	37	3	8					3	8					0	7
429	0	30	3	8	2	5			3	1	2	5			1	5
430	1	69	3	6	2	7			3	6	2	7			0	7
431	0	54	3	7	3	6			3	7	2	6			0	7
432	1	33	3	7	3	6			3	7					0	7
433	1	64	3	5	1	1			3	5	2	1			1	5
434	1	49	3	6	2	7			3	2	2	6			0	7
435	1	39	3	3	2	4			3	4					1	3
436	0	66	3	2	3	6			3	2	2	6			0	1
437	0	58	3	1	2	4			3	1	2	6			1	1
438	0	63	3	6	2	7			3	6	2	1			0	6
439	1	29	3	4					3	4					0	4
440	0	57	3	6	2	7			3	6	2	7			0	7
441	1	32	3	5	3	7			3	7	2	5			0	5
442	0	31	3	5	3	8			3	5					0	5
443	0	50	3	4	2	7			3	4					0	4
444	0	23	3	7					3	8	2	7			0	8
445	1	54	3	8					3	6	1	8			1	6
446	1	61	3	7	3	6			3	7	2	6			0	7
447	1	49	3	5	3	7			3	5					0	5
448	0	33	3	5					3	5					1	5
449	0	22	3	8	2	6			3	6					0	8
450	0	39	3	8	2	5			3	5	2	7			0	5
451	1	74	3	1	2	6			3	1	3	4	2	3	1	1
452	0	49	3	7	2	6	1	2	3	7					0	5
453	1	69	3	6	2	7			3	6	1	1			0	6
454	1	47	3	7	2	6			3	7					0	7
455	0	32	3	1	2	4			3	3	2	7	1	1	0	1
456	0	37	3	5					3	5					0	5
457	0	48	3	5					3	5					1	5
458	0	65	3	7	2	6			3	7					0	7
459	1	59	3	7	2	6			3	7					0	7
460	0	55	3	6	2	7			3	6					0	7
461	1	53	3	7	2	6			3	7					0	7
462	0	55	3	8					3	8					0	7
463	1	56	3	7					3	7					0	7
464	0	74	3	7	3	6			3	7	3	6			0	7
465	0	23	3	7					3	7					0	7
466	0	36	3	8	2	5			3	8	2	5			1	8
467	0	44	3	7	3	4			3	4					0	7
468	1	37	3	7					3	5	2	8			0	5
469	1	40	3	8	3	7			3	5	2	8			0	8
470	0	69	3	6	2	7			3	6	2	2			0	4
471	0	52	3	5					3	5					0	5
472	1	40	3	7					3	5	3	7			0	5
473	0	67	3	4					3	4					0	4
474	0	30	3	7	2	6			3	7	2	8			0	7
475	0	43	3	5					3	5					0	5
476	0	40	3	1	3	7	3	6	3	1	2	6			1	1
477	0	66	3	7	2	6			3	7					0	7
478	1	46	3	1	2	5			3	1					1	1
479	0	69	3	6	3	7			3	6					0	6
480	0	51	3	7	2	5			3	8	2	5			0	5
481	1	37	3	7					3	7					0	7
482	1	55	3	7	2	4			3	4	2	7			0	5
483	1	65	3	7	2	6			3	7					0	7
484	0	43	3	5					3	5					0	5
485	0	40	3	5					3	5					0	5
486	0	61	3	7					3	7					0	7
487	0	34	3	7	2	6			3	7					0	7
488	0	48	3	5	3	7			3	5					0	5
489	0	39	3	7	2	6			3	7					0	7
490	0	52	3	1	3	3	3	5	3	1	3	5			1	1
491	0	66	3	5					3	5					0	5
492	1	74	3	6	2	7			3	6					1	6
493	0	48	3	8					3	8					1	8
494	1	52	3	5					3	5	3	1			1	5
495	1	32	3	1	2	4			3	1					0	1
496	1	31	3	8					3	8	3	5			0	8
497	1	70	3	1	1	7			3	1					1	1
498	0	69	3	2	3	6	3	7	3	2					0	2
499	0	73	3	6	3	7			3	6	2	8			1	6
500	0	60	3	7					3	7					0	7
501	1	32	3	5					3	5					0	5
502	0	64	3	5	2	7			3	5					1	5
503	0	72	3	4	2	7	2	6	3	4					0	4
504	1	21	3	5	2	1			3	1	2	5			1	8
505	0	70	3	6	3	7			3	6	2	7			0	6
506	0	57	3	7	2	6			3	7	2	8			0	7
507	1	64	3	7	3	5			3	7	2	5			0	7
508	0	59	3	5					3	5					0	5
509	0	53	3	6					3	6	2	8			1	6
510	0	42	3	1	3	5	3	3	3	5	2	1			1	1
511	0	49	3	7	3	6			3	7	2	6			0	7
512	1	24	3	8					3	8					0	8
513	0	41	3	1	2	5			3	1	2	5			1	1
514	1	59	3	7	3	6			3	7					0	7
515	0	39	3	8	3	1			3	8	3	6	3	1	1	5
516	1	50	3	1	2	4			3	1					1	1
517	1	56	3	7	2	6			3	7					0	7
518	1	64	3	6	2	7			3	6	3	7			0	6
519	0	57	3	6	2	7			3	6					1	6
520	0	68	3	4	2	7			3	4					0	4
521	0	57	3	6	3	7			3	6					1	6
522	0	22	3	8	3	5			3	8					0	8
523	1	42	3	7					3	8					0	7
524	0	40	3	5					3	5					1	5
525	0	29	3	5					3	5					0	5
526	0	55	3	5	3	8			3	7	2	5			1	5
527	0	51	3	7					3	7	2	5			0	7
528	0	48	3	7	3	6			3	7	2	6			0	7
529	0	69	3	7	3	6			3	7					0	7
530	1	43	3	6					3	6					0	6
531	1	57	3	6	2	7			3	6					0	6
532	0	58	3	6	3	7	2	2	3	6	3	8			1	6
533	0	68	3	4					3	4					0	4
534	0	21	3	5	2	1			3	5	2	1			1	5
535	0	52	3	5					3	5					0	5
536	1	52	3	7					3	7					0	7
537	0	30	3	5	3	1			3	5	2	1			0	5
538	1	48	3	5					3	5					0	5
539	1	26	3	1	3	2	3	6	3	1	3	6			1	1
540	0	47	3	8					3	8	3	3			1	1
541	1	68	3	4					3	4					0	4
542	0	41	3	7	2	6			3	7					0	7
543	0	56	3	6					3	6					1	6
544	0	40	3	6	3	7			3	7	3	6			1	1
545	0	52	3	6	2	7			3	6					0	1
546	1	68	3	7					3	7					0	7
547	0	51	3	5					3	5					0	5
548	0	25	3	4	2	7			3	8	3	4			0	8
549	0	56	3	6	3	7			3	6	3	7			0	6
550	1	65	3	7	3	6			3	7					0	7
551	1	65	3	7	3	6			3	7					0	7
552	0	50	3	7					3	7					0	7
553	0	47	3	8	3	6			3	6	3	5			0	8
554	0	47	3	5					3	5					0	5
555	0	71	3	6					3	6					0	7
556	0	74	3	7	2	6			3	7					0	7
557	0	54	3	4					3	4					0	4
558	1	54	3	5	2	7			3	5					0	5
559	1	41	3	8	2	5			3	1	2	5	1	8	0	5
560	0	62	3	6	3	8			3	6	3	7			0	6
561	0	31	3	8					3	5					0	5
562	1	63	3	4					3	4	3	3			0	4
563	0	26	3	4	3	3	2	1	3	3	2	1			0	4
564	0	50	3	7	3	6			3	6	2	2			0	2
565	0	23	3	7	2	6			3	7					0	1
566	1	25	3	1	3	6	3	7	3	1	3	6			0	1
567	1	27	3	5	2	7			3	5					1	5
568	1	50	3	6	2	7			3	6					0	6
569	1	63	3	6					3	6	3	1			1	6
570	0	27	3	8	2	5			3	8	2	5			0	8
571	0	52	3	6					3	6					0	6
572	0	37	3	7	2	6			3	7					0	7
573	0	59	3	7	3	6			3	7					0	7
574	1	42	3	5					3	5					0	5
575	0	41	3	7	3	6			3	7					0	7
576	0	58	3	7					3	7					0	7
577	1	29	3	6	3	7			3	6	2	7			0	8
578	0	58	3	6	2	7			3	6					0	6
579	0	54	3	7					3	7					0	5
580	0	47	3	7	3	6			3	7					0	7
581	1	37	3	4	3	7			3	7	2	4			0	3
582	0	70	3	7					3	7					0	7
583	0	64	3	7	3	6			3	7					0	7
584	0	67	3	7					3	7					0	7
585	1	71	3	5					3	5					0	5
586	0	20	3	7					3	7					0	7
587	0	46	3	3	3	4			3	3					0	3
588	1	57	3	7					3	7					0	7
589	1	60	3	7	2	6			3	7					0	7
590	1	41	3	2	2	6			3	2	2	6			0	7
591	0	36	3	6	3	7			3	6	2	4			0	4
592	0	68	3	1					3	1					1	1
593	0	73	3	7	3	6			3	7					0	7
594	0	54	3	7	3	6			3	7					0	7
595	0	75	3	7	2	1			3	7					1	1
596	1	42	3	8					3	8					1	8
597	1	53	3	7	3	6			3	7	3	6			0	7
598	0	51	3	6	3	7			3	6	3	7			0	6
599	0	47	3	5	3	1			3	5	2	1			1	8
600	1	62	3	7					3	7					0	7
601	0	29	3	5	2	8			3	5	2	1			0	5
602	1	28	3	7	2	6			3	7					0	7
603	1	36	3	8	3	6			3	8	2	6			0	8
604	0	68	3	6	3	2			3	6	3	2			1	6
605	0	57	3	7					3	7					0	7
606	1	35	3	8					3	8					0	8
607	1	43	3	6					3	4					1	6
608	0	70	3	6					3	6	2	4			0	6
609	1	62	3	5					3	5					0	5
610	0	82	3	7	2	6			3	4					0	4
611	0	18	3	8	2	7			3	8	3	7			0	8
612	1	46	3	5					3	5	2	3			1	5
613	0	81	3	1					3	1					1	1
614	0	62	3	7	3	4			3	4					0	7
615	1	24	3	1	3	5			3	1					0	1
616	1	54	3	4	3	7			3	4	2	7			0	4
617	0	69	3	5					3	5					1	5
618	0	59	3	4					3	4					0	4
619	1	73	3	7	2	6			3	7					0	7
620	0	54	3	4					3	4					0	4
621	1	83	3	6	2	8			3	6	2	8			0	8
622	0	58	3	6	2	6			3	6					0	6
623	1	39	3	7	2	6			3	7					0	7
624	1	46	3	7	2	6			3	8					0	8
625	0	58	3	7	2	6			3	7					0	7
626	1	54	3	7	3	4			3	7					0	7
627	0	63	3	7	3	6			3	7					0	7
628	1	19	3	8	2	6			3	5	2	8			0	8
629	0	53	3	7	3	6			3	7					0	7
630	1	58	3	7	2	6			3	7					0	7
631	1	57	3	5	3	1			3	5					1	5
632	0	50	3	1	2	7			3	1	2	2			1	1
633	1	41	3	1	2	7			3	1	2	5			1	1
634	0	40	3	7	3	6			3	7					0	7
635	0	60	3	5					3	5					0	5
636	0	40	3	7	3	6			3	7					0	7
637	0	41	3	8	2	4			3	8					0	8
638	0	48	3	5					3	5					0	5
639	0	65	3	7					3	7					0	6
640	0	46	3	1	3	4	2	3	3	3	2	1			1	1
641	1	55	3	1	3	3	3	5	3	3	2	1			1	1
642	0	61	3	6					3	6					0	6
643	0	70	3	6	2	7			3	6					0	6
644	1	57	3	6	3	7			3	6					0	6
645	0	64	3	1					3	1					1	1
646	1	19	3	8	2	5			3	1					0	8
647	0	38	3	4					3	4					0	1
648	0	33	3	2	2	6			3	2					0	2
649	0	40	3	5					3	5					1	5
650	1	69	3	6	2	7			3	6					0	6
651	1	60	3	7	2	6			3	7					0	7
652	0	50	3	6					3	6					0	6
653	1	42	3	5	2	1			3	5	3	1			1	5
654	1	37	3	7	3	6			3	7					0	7
655	0	26	3	1	2	5			3	1					1	1
656	0	43	3	6	3	7			3	6	3	7	3	8	0	6
657	0	44	3	7					3	7					0	7
658	1	38	3	5					3	5					0	5
659	1	29	3	1	2	5			3	1	3	2	3	6	0	7
660	0	43	3	4	2	7			3	4					0	4
661	1	65	3	6					3	7	3	6			0	7
662	0	61	3	6					3	8	3	6			1	1
663	1	70	3	7	2	6			3	7					0	5
664	0	62	3	6	3	7			3	6	2	1			0	4
665	0	63	3	4	3	7			3	3	3	1			0	4
666	0	51	3	7	2	6			3	7					0	7
667	0	51	3	7	2	6			3	7	2	5			0	7
668	1	31	3	5					3	5					1	5
669	0	63	3	7	3	6			3	7					0	7
670	0	46	3	7	2	4			3	5	2	7			0	4
671	1	49	3	7	3	6			3	7	3	6			0	7
672	0	64	3	4	2	6			3	4					1	4
673	0	57	3	4	2	6			3	4					0	4
674	1	35	3	6	3	7	2	8	3	6	3	8			1	6
675	1	36	3	8	3	1			3	1					0	8
676	0	49	3	8	2	5	1	6	3	8	2	5	1	6	0	6
677	0	43	3	7					3	7					0	7
678	0	58	3	6	3	7	2	4	3	7	3	6			0	8
679	0	65	3	8	2	5			3	8	3	6			1	8
680	1	68	3	8					3	5					0	8
681	1	51	3	6					3	6					1	6
682	1	36	3	7	3	6			3	7	3	6			0	7
683	0	33	3	7					3	7					0	7
684	0	74	3	7	2	4			3	7					0	7
685	1	25	3	1					3	1					1	5
686	0	65	3	4	2	7			3	4					0	4
687	0	49	3	5					3	5					0	5
688	0	24	3	8	2	1			3	1					1	1
689	0	53	3	6	3	7			3	6					0	6
690	1	53	3	1	3	4			3	1	3	3			1	1
691	1	72	3	6	2	7			3	6	2	7			0	7
692	0	49	3	7	2	6			3	7					0	7
693	1	59	3	4	2	6	2	7	3	4	2	7			0	4
694	0	55	3	8					3	7					0	7
695	1	65	3	4	2	7			3	4					0	4
696	1	44	3	5					3	5					0	5
697	1	68	3	8	3	6	3	7	3	8	3	6			0	8
698	1	50	3	5	2	4	1	1	3	5	2	3			0	1
699	0	48	3	7	2	6			3	7					0	7
700	0	19	3	8					3	8					0	8
701	1	51	3	4					3	4					0	4
702	0	42	3	7	3	6			3	7					0	7
703	1	51	3	7	2	6			3	7					0	7
704	0	36	3	8	3	6			3	7					0	7
705	0	63	3	7	3	6			3	7					0	7
706	1	45	3	7	3	6			3	7					0	7
707	0	57	3	7	3	6			3	7					0	7
708	0	63	3	6					3	6	3	7			1	6
709	1	71	3	7	2	6			3	7					0	7
710	0	42	3	5	3	7			3	5					0	5
711	0	53	3	8	3	6			3	7					0	7
712	0	44	3	5					3	8	3	7	3	5	0	8
713	0	72	3	6	3	7			3	6					0	6
714	0	34	3	8					3	8	2	6			0	8
715	1	64	3	7	3	6			3	7					0	7
716	0	34	3	7					3	7	3	6	2	1	0	7
717	1	71	3	7					3	7					0	7
718	0	29	3	3	3	4			3	3	2	4			1	3
719	0	58	3	4					3	4	2	3			0	4
720	0	60	3	1	3	7			3	7	2	6	1	1	1	1
721	0	75	3	6	3	7			3	6					0	6
722	0	86	3	6	2	7			3	6					1	6
723	0	60	3	6	3	7			3	6	2	7			0	6
724	0	59	3	1	2	5			3	7	3	5			0	1
725	1	73	3	4	2	6			3	6					0	4
726	1	30	3	5					3	5					0	5
727	0	42	3	7	2	6			3	7	3	6	2	5	0	7
728	0	37	3	1					3	1					1	1
729	1	19	3	1	3	5			3	1					1	1
730	0	32	3	6	3	7			3	6					0	6
731	1	65	3	6	3	7			3	6					0	2
732	0	49	3	7	2	6			3	7	2	6			0	7
733	0	53	3	1	3	3	1	8	3	1					1	1
734	0	51	3	8	2	1			3	8	3	5			1	8
735	0	53	3	7	3	6			3	7					0	7
736	0	59	3	4	3	3			3	4	3	3			0	8
737	0	54	3	7	3	6			3	7	3	8	2	6	0	7
738	0	45	3	7					3	7					0	7
739	1	37	3	7	3	6			3	8	3	6	2	7	0	7
740	0	44	3	1	3	3			3	1	2	3	1	6	1	1
741	0	53	3	7	3	6			3	7					0	7
742	1	45	3	5					3	5	3	1			1	5
743	0	71	3	7					3	7					0	7
744	0	65	3	7	2	6			3	7					0	7
745	0	34	3	7					3	7					0	7
746	1	54	3	1	3	3			3	1	2	3			1	1
747	1	34	3	5					3	5					0	5
748	0	55	3	7					3	7	2	4			0	7
749	0	62	3	7	3	8			3	8					0	7
750	1	30	3	5					3	1	2	5			1	1
751	0	53	3	5	3	7			3	7	1	5			0	5
752	0	48	3	7					3	7					0	7
753	0	38	3	5	3	1			3	7					0	5
754	1	36	3	5	3	6	3	7	3	5	2	6			0	5
755	0	57	3	4					3	4					0	4
756	1	24	3	1					3	1					1	1
757	0	29	3	4	3	1	3	3	3	4	3	3			0	4
758	1	69	3	4	3	1	3	1	3	4	3	3			0	4
759	0	66	3	1	2	6			3	1					1	1
760	0	36	3	5	2	7			3	5					0	5
761	0	52	3	7					3	7					0	7
762	0	31	3	7	3	5			3	8	3	5	2	7	0	8
763	1	57	3	7					3	8					0	7
764	0	55	3	7	2	6			3	7					0	7
765	1	72	3	8	3	7	2	6	3	6	2	8			0	8
766	0	66	3	3	3	5	2	1	3	3	2	1	2	5	1	3
767	1	61	3	7					3	7					0	7
768	1	59	3	5	3	3			3	8					1	1
769	1	44	3	7	3	6			3	6					0	7
770	0	58	3	7					3	7					0	7
771	0	53	3	1	3	6			3	6					1	1
772	0	40	3	1	1	4			3	4					1	1
773	0	44	3	7					3	7	2	6			0	7
774	0	52	3	7					3	7					0	7
775	1	44	3	7	3	6	2	5	3	6	2	7			0	7
776	1	38	3	7					3	7					0	7
777	1	47	3	7					3	7					0	7
778	1	35	3	5					3	5					0	8
779	0	20	3	8					3	8					0	8
780	1	56	3	7					3	7	2	6			0	6
781	1	30	3	7					3	7					0	7
782	0	67	3	7	2	6			3	7					0	7
783	0	38	3	7					3	7					0	7
784	1	37	3	7					3	7					0	7
785	1	38	3	7	3	6			3	7	3	6			0	7
786	1	62	3	7					3	6	3	7			0	4
787	0	68	3	7					3	7	3	6	2	8	0	7
788	0	45	3	1	3	5	3	3	3	1	2	3			0	4
789	0	66	3	1	3	5			3	1	3	8			1	1
790	1	70	3	4	2	7			3	4					0	4
791	0	68	3	4	2	7			3	4	2	3			0	4
792	1	54	3	4	3	3	2	1	3	3	2	4	1	1	1	1
793	1	51	3	7					3	7					0	7
794	0	44	3	7	3	6			3	7					0	7
795	0	56	3	7	3	4			3	8	2	1	2	4	0	7
796	1	51	3	1	3	5			3	1					1	1
797	1	49	3	7	3	6			3	4					0	4
798	0	54	3	7					3	7					0	7
799	0	67	3	7	3	6			3	7					0	8
800	0	27	3	1					3	1					1	1
801	0	40	3	5					3	5					0	5
802	0	56	3	7	2	6			3	8	2	7			0	8
803	1	31	3	1	2	5			3	1	2	5			1	1
804	1	47	3	7	3	6			3	7	3	8	2	6	0	7
805	0	73	3	6					3	6					1	6
806	1	53	3	7	3	6			3	7	3	6			0	7
807	1	18	3	3					3	3	2	1			1	3
808	1	53	3	6					3	6					1	6
809	0	18	3	5					3	5					0	5
810	1	29	3	8					3	8					0	8
811	1	26	3	8	2	5			3	8	2	5			1	8
812	1	64	3	8	2	6			3	8	2	6			1	6
813	0	54	3	7	3	6			3	7	3	6			0	7
814	1	56	3	1	3	3	2	5	3	1	3	3			1	1
815	1	38	3	8	2	7			3	8	2	3			0	8
816	1	32	3	7					3	7	3	6			0	8
817	1	37	3	6	2	6			3	6					1	6
818	1	39	3	3	3	6	3	7	3	7	3	6	2	3	0	3
819	1	41	3	6					3	6					1	6
820	1	73	3	1					3	3	2	1			1	1
821	0	51	3	4	3	7			3	4	3	1	2	3	0	4
822	1	57	3	7	3	6			3	7	2	6			0	7
823	1	72	3	3	3	4	2	1	3	1	3	4	2	3	0	1
824	1	31	3	3					3	3	3	5	2	1	1	3
825	0	44	3	5					3	5					0	5
826	1	69	3	7					3	7	3	8	2	6	0	7
827	0	52	3	1	3	4			3	1	3	4			1	1
828	0	49	3	7					3	7					0	7
829	0	47	3	8					3	8	2	3			0	5
830	0	62	3	7					3	7					0	2
831	0	22	3	5					3	5					0	5
832	1	41	3	5					3	5					0	5
833	0	38	3	7	3	6			3	6	2	7			0	7
834	0	48	3	7	2	6			3	7	3	8	2	5	0	7
835	1	54	3	7	3	6			3	7					0	7
836	0	44	3	4					3	4					0	4
837	0	50	3	1	2	5			3	5	3	7			0	5
838	0	58	3	1					3	1					1	1
839	1	35	3	8					3	8					0	8
840	1	18	3	7					3	7	2	8			0	8
841	0	60	3	6	2	1			3	6					0	6
842	0	47	3	7	3	6			3	7					0	7
843	1	42	3	5					3	5					0	5
844	1	31	3	7					3	7	2	1			1	5
845	0	34	3	5	3	1	2	4	3	5					0	5
846	1	52	3	6					3	6					0	6
847	0	66	3	7					3	7					0	7
848	1	53	3	7	3	5			3	7	2	5			0	7
849	0	61	3	7	3	6			3	7	3	6			1	1
850	1	57	3	5	2	7			3	5					0	5
851	0	54	3	6	3	7			3	7					0	6
852	0	60	3	4	1	3			3	4					0	4
853	1	66	3	7	2	6			3	7					0	7
854	1	43	3	7	2	5			3	7					0	7
855	0	39	3	7	3	6			3	7					0	7
856	1	63	3	8					3	8					0	8
857	0	65	3	7					3	7					0	7
858	1	37	3	7	2	6			3	7	3	6			0	8
859	1	52	3	4	2	5	1	1	3	4					0	4
860	0	21	3	7					3	7					0	7
861	1	74	3	6	2	7	1	2	3	2	3	6	3	7	0	2
862	1	70	3	7					3	7					0	7
863	1	66	3	6	3	3			3	6	3	2	2	1	1	6
864	0	53	3	4					3	4					0	4
865	1	50	3	8	3	5			3	5					0	8
866	1	64	3	6	3	4			3	4	2	3			0	1
867	1	45	3	7	2	5			3	7					0	7
868	0	42	3	1	3	3			3	1	2	3			1	1
869	1	30	3	1	3	3	2	4	3	1	2	3			1	1
870	1	27	3	5	2	7			3	7					0	5
871	1	62	3	7					3	7					0	7
872	0	18	3	7	2	8			3	8	2	7	2	5	0	7
873	1	68	3	8	3	6	3	7	3	8	3	6			0	8
874	0	71	3	7	3	6			3	7	2	6			0	7
875	1	62	3	7	3	6			3	7					0	7
876	0	47	3	7	3	6			3	7	2	6			0	7
877	1	64	3	4	2	6	1	7	3	4					0	4
878	1	34	3	5	3	1			3	5					0	5
879	0	69	3	7	2	6			3	7					0	7
880	0	42	3	2	3	6	2	7	3	2	3	6	2	7	0	2
881	0	63	3	2	3	6	2	7	3	2	2	6			0	2
882	1	57	3	4	2	1	2	3	3	3	2	4	1	1	1	1
883	0	51	3	7					3	7					0	7
884	1	26	3	7					3	7					0	7
885	1	22	3	1	3	3	3	5	3	1	2	3			1	1
886	0	54	3	7	2	5			3	7					1	7
887	1	76	3	4	3	3			3	4	2	3			0	4
888	0	58	3	6					3	6					0	6
889	1	53	3	5	3	3	3	1	3	3	3	5			0	7
890	1	53	3	4	2	7			3	4	2	7			0	4
891	1	59	3	7					3	7					0	7
892	1	32	3	7					3	7					0	7
893	0	27	3	5					3	5					0	5
894	0	45	3	1	2	5			3	1	2	5			1	1
895	0	58	3	7					3	7					0	5
896	0	69	3	1	3	7	3	5	3	7	2	5	2	1	1	1
897	1	47	3	7					3	7					0	7
898	0	54	3	6	2	7			3	6	3	7			0	6
899	1	55	3	7					3	7					0	7
900	0	61	3	7	3	4			3	7					0	7
901	0	49	3	7					3	7					0	7
902	0	60	3	7	3	6			3	7					0	7
903	0	63	3	5	3	1	3	3	3	5	2	1			0	7
904	0	46	3	7	2	5			3	7					0	7
905	0	58	3	6	2	7			3	6					0	6
906	0	46	3	4	2	1			3	4	2	7			1	1
907	0	64	3	7	3	6			3	7	2	4			0	7
908	0	65	3	7					3	7	2	6			0	7
909	0	64	3	6	2	7			3	6	3	7			0	6
910	0	42	3	1	3	3	2	4	3	1	2	3			0	1
911	0	74	3	7	2	6			3	7					0	7
912	0	20	3	8					3	8					0	8
913	1	41	3	7	3	6	2	8	3	7	2	8	2	6	0	5
914	1	69	3	1	3	3	2	4	3	3	2	4	2	1	0	1
915	0	66	3	7					3	7					0	7
916	1	59	3	7	3	6			3	7					0	7
917	1	59	3	7	3	6			3	7	3	6			0	7
918	0	58	3	4	2	1	1	3	3	7	2	3	1	1	1	1
919	0	44	3	7					3	7	2	6	2	8	0	7
920	0	61	3	1	3	3	2	5	3	1	2	3			1	1
921	1	56	3	7	3	6			3	7					0	7
922	0	62	3	5	2	7			3	4					0	4
923	1	33	3	5					3	5					0	5
924	0	51	3	5	2	7			3	5	2	1			0	5
925	0	65	3	7					3	7					0	7
926	0	53	3	7					3	7					0	7
927	1	34	3	5					3	5					0	5
928	0	61	3	7					3	7					0	7
929	1	76	3	4					3	4					0	4
930	1	56	3	7	3	6			3	7					0	7
931	1	48	3	3					3	3					0	3
932	0	26	3	7	3	8			3	7	3	6			0	7
933	0	58	3	7	2	6			3	7					0	7
934	0	77	3	4	2	7			3	7	2	4			0	4
935	1	56	3	4	3	3	2	1	3	4	2	3			0	4
936	1	48	3	7	2	5			3	7					0	7
937	1	22	3	8	3	7			3	6	3	7			0	8
938	1	66	3	7					3	7					0	8
939	0	49	3	7	2	8			3	7	2	8	2	5	0	7
940	0	46	3	2	3	7			3	2	2	7			0	2
941	1	29	3	4					3	4					0	4
942	1	55	3	7					3	7	2	6			0	7
943	0	44	3	8					3	8	2	5			1	8
944	0	57	3	7	2	6			3	7	3	6			0	7
945	1	57	3	7					3	7					0	7
946	1	47	3	7					3	7					0	7
947	0	62	3	7					3	7					0	7
948	1	49	3	7					3	7	2	1			0	7
949	1	79	3	5					3	8	3	7	3	1	0	8
950	1	60	3	7					3	7					0	7
951	1	41	3	7					3	8	2	7			0	7
952	0	32	3	5					3	5					0	8
953	0	74	3	6	2	7			3	6					0	6
954	1	71	3	7	2	6			3	7					0	7
955	1	58	3	5					3	5					0	5
956	1	51	3	7					3	7					0	7
957	0	25	3	5	2	1			3	5	2	7			0	8
958	0	63	3	7	2	5			3	7	2	6			0	7
959	0	31	3	8					3	7	2	5			0	7
960	0	75	3	7					3	7	3	4			0	7
961	0	32	3	7	2	6			3	7					0	7
962	0	61	3	7					3	7					0	7
963	1	31	3	7					3	7					0	7
964	1	54	3	7					3	7					0	7
965	0	63	3	7					3	7					0	7
966	0	43	3	5					3	5					1	5
967	1	55	3	7					3	7					0	7
968	0	38	3	5					3	5	2	8			1	5
969	0	64	3	8					3	8	2	6			0	8
970	0	35	3	7					3	7					0	7
971	0	54	3	7					3	7					0	7
972	1	54	3	6					3	6	3	7			0	6
973	0	27	3	7					3	7					0	7
974	0	62	3	6					3	6					0	6
975	1	69	3	7					3	7					0	7
976	0	28	3	7					3	7					0	7
977	0	34	3	8	2	1			3	8	3	1	3	5	1	8
978	1	66	3	7	3	6			3	7					0	7
979	0	64	3	5	2	1			3	5					0	5
980	1	62	3	7					3	7					0	7
981	0	60	3	7	2	6			3	7					0	7
982	1	75	3	7					3	7					0	7
983	1	72	3	4	2	7			3	4					0	7
984	0	43	3	5	2	8			3	5	3	8			0	5
985	1	56	3	5					3	5					1	5
986	1	52	3	7					3	7					0	7
987	1	45	3	6					3	6	3	7			0	6
988	1	66	3	7					3	7					0	7
989	0	55	3	6	3	8			3	6	2	7			0	6
990	0	36	3	7					3	7					0	7
991	0	74	3	4	2	7			3	7	3	6			0	7
992	0	60	3	6	2	7			3	6	3	7			1	6
993	1	53	3	7	2	6			3	6					1	6
994	0	77	3	7	2	6			3	7					0	7
995	0	54	3	4	2	7			3	4	2	7			0	4
996	1	22	3	5					3	5					1	5
997	0	55	3	7					3	7					0	7
998	0	68	3	6					3	6	3	1			1	6
999	1	65	3	5	2	1			3	7	2	5			0	5
1000	0	74	3	7					3	6	3	7			0	6
1001	0	82	3	6	2	4			3	6					1	5
1002	1	39	3	5					3	5					0	5
1003	0	49	3	7					3	7	3	4			0	7
1004	0	65	3	4	2	6			3	6	2	4			0	4
1005	0	71	3	7	3	6			3	7	3	6			0	7
1006	1	34	3	5	2	7			3	7					0	5
1007	1	60	3	6					3	6					1	5
1008	0	80	3	7	2	6			3	7	3	6			0	7
1009	1	75	3	4					3	4					0	4
1010	1	28	3	8					3	8	2	5			1	5
1011	1	53	3	5					3	5					0	5
1012	0	55	3	7					3	7					0	7
1013	1	19	3	7					3	7					0	7
1014	0	62	3	7	2	5			3	7					0	7
1015	0	59	3	7					3	7					0	7
1016	0	53	3	7					3	7					0	7
1017	0	57	3	7					3	7					0	7
1018	0	68	3	4	2	1			3	4					0	4
1019	0	32	3	8					3	8	3	5			0	8
1020	0	48	3	7					3	7					0	7
1021	1	62	3	4					3	4					0	4
1022	0	75	3	4	2	3			3	4					0	4
1023	0	30	3	5					3	5					0	5
1024	1	64	3	7					3	7					0	7
1025	0	56	3	7					3	7					0	7
1026	0	46	3	7					3	7					0	7
1027	1	58	3	4					3	4					0	4
1028	0	33	3	5	2	1			3	5					1	5
1029	0	53	3	6					3	6					0	6
1030	1	56	3	5	2	1			3	5	3	8			1	5
1031	0	69	3	7					3	7					0	7
1032	1	37	3	5					3	5					0	5
1033	0	71	3	6	3	1			3	6	3	2			1	6
1034	0	44	3	7	2	4			3	7					0	7
1035	0	60	3	7	2	6			3	7	2	6			0	7
1036	1	51	3	5					3	5					0	5
1037	0	29	3	5					3	5					0	5
1038	0	27	3	5	2	1			3	5					1	5

## Sheet: Conventional + DWI
No	Sex (M 0 F 1)	Age	Diffusion Grade	Grade	3 Dx	Grade	2 Dx	Grade	1 Dx	Diffusion Grade	Grade	3 Dx	Grade	2 Dx	Grade	1 Dx	1st MR	2nd MR	Operation	Comment	Final Dx
1	0	76	3	3	6	2	7			3	3	6	2	7	1	8	2013-07-24		2013-08-08		7
2	1	69	4	3	4					4	3	4	2	7	1	6	2011-03-16		2011-03-21		4
3	1	52	4	3	7					3	3	7	2	6			2013-11-26		2013-12-02		7
4	1	75	4	3	4					4	3	4	2	6	1	7	2011-11-17		2011-11-28		4
5	1	66	4	3	6					3	3	6					2011-01-28		2011-02-07		6
6	0	51	3	3	7	2	6			3	3	7	2	5	1	6	2012-12-18		2012-12-28		7
7	1	47	4	3	2					4	3	2					2007-08-21		2007-08-31		2
8	1	65	3	3	7	3	6			4	3	7	2	6			2007-08-21		2007-08-31		7
9	1	23	4	3	7	3	6			4	3	7	3	6	1	8	2008-01-07		2008-01-15		7
10	0	59	4	3	6	2	7			4	3	6	2	7			2007-02-20		2007-02-27		7
11	1	71	3	3	7	2	6			3	3	7	2	6	1	5	2010-03-02		2010-03-03		6
12	0	48	4	3	6					3	3	8	2	6	1	7	2007-03-11	2008-02-22		f/u mr 하	6
13	0	64	3	3	6	2	7			3	3	7	2	6			2010-02-25	2010-04-24		f/u 임상적	6
14	1	70	3	3	4					3	3	4					2008-02-01		2008-02-01		4
15	1	74	2	3	1					2	3	1					2012-02-10	2012-05-06		시기적호전	1
16	1	67	4	3	7	2	6			3	3	7	2	6			2013-06-27		2013-07-18		7
17	0	57	3	3	8					2	3	8					2010-09-03		2010-09-09	GC	8
18	0	31	2	3	7					2	3	7					2009-09-21		2009-09-30		7
19	0	75	4	3	4					4	3	4	2	7			2013-04-18		2013-04-22		4
20	0	76	3	3	6					3	3	6					2012-02-20	2012-04-20		f/u	6
21	0	53	4	3	4	2	7	1	6	4	3	4	2	7	1	6	2010-08-20		2010-08-24		4
22	0	45	4	3	7	3	6			4	3	7	3	6			2007-02-23		2007-02-28		7
23	1	49	4	3	6	2	7			4	3	7	3	6			2012-12-31		2013-01-03		7
24	0	25	4	3	7	3	6			4	3	6	3	7			2013-09-03		2013-10-07		8
25	0	79	3	3	7					3	3	6	2	7			2011-12-20		2011-12-30		7
26	0	21	3	3	6	2	8			3	3	6	2	8			2013-01-28		2013-02-06		5
27	1	68	4	3	4					4	3	4					2011-02-18	2011-09-27			4
28	1	50	3	3	7	2	6			3	3	7	2	6			2012-06-14		2012-06-19		7
29	0	53	2	3	5	2	1			2	3	5	2	1			2013-07-05	2014-01-16		f/u	5
30	1	60	4	3	7	3	6			4	3	7	2	6	1	8	2006-02-03		2006-02-06		7
31	0	57	4	3	2					4	3	2					2009-03-17		2009-03-18		2
32	0	26	2	3	5					2	3	5					2011-10-06		2011-10-21		5
33	1	64	2	3	7	2	6			2	3	7	3	6	2	8	2013-09-18		2013-09-30		7
34	1	70	4	3	7	2	6			3	3	3	2	7			2009-01-02		2009-01-20		7
35	0	64	4	3	6					4	3	6	2	7			2007-05-22	2008-03-13		f/u	6
36	0	66	2	3	4	3	7			2	3	7	2	6			2013-04-09		2013-04-12		7
37	0	61	4	3	2					4	3	2					2007-12-12		2007-12-17		2
38	0	63	4	3	4					4	3	7	2	4			2007-09-06		2007-09-13		4
39	0	72	1	3	1					1	3	1					2006-08-04	2006-08-17		f/u	1
40	1	61	4	3	2					4	3	2					2011-03-18		2011-03-21		2
41	0	73	3	3	6					3	3	6					2007-08-06	2008-09-22		f/u	6
42	1	56	2	3	1					2	3	1					2010-10-14	2011-10-19		f/u	1
43	1	62	1	3	1					1	3	1					2006-04-28	2013-06-28		f/u	1
44	0	67	3	3	4					3	3	4					2013-07-06		2013-07-11		4
45	0	57	3	3	7	2	6			3	3	7	2	6			2009-02-11		2009-03-06		7
46	1	53	3	3	6	3	7			3	3	6	3	7			2013-07-07		2013-07-09		6
47	0	58	4	3	6	2	4			4	3	6	2	4	2	7	2008-08-28	2013-11-13		f/u	6
48	1	43	3	3	7	2	6			3	3	7	2	6			2015-11-10		2005-11-14		5
49	0	65	4	3	7					4	3	7					2015-11-16		2007-11-23		7
50	1	55	2	3	5					2	3	5					2008-07-14		2008-10-02		5
51	0	41	4	3	7	2	6			4	3	7	2	6			2005-11-15		2005-11-23		6
52	1	30	2	3	6	2	8			2	3	6	2	8			2009-01-08		2009-01-09		1
53	0	76	3	3	4					3	3	4	2	7			2010-03-12		2010-03-15		4
54	1	40	3	3	5	2	7			3	3	7	2	5			2009-10-01		2009-10-19		1
55	0	56	2	3	1	2	3	1	5	2	3	1	2	3			2010-01-04	2012-01-25		f/u	5
56	1	24	2	3	1	3	3	3	4	2	3	1	3	3	3	4	2012-03-23	2014-08-02		f/u	1
57	0	53	4	3	7	3	6			3	3	7	2	6			2007-10-17		2007-10-19		7
58	0	42	4	3	2					4	3	2					2009-09-01		2009-09-10		2
59	1	59	4	3	4	2	7			2	3	1	2	3			2007-04-30	2009-10-20		f/u	4
60	1	65	2	3	1					2	3	1					2010-10-19	2011-01-07		x	1
61	1	75	4	3	6					4	3	6					2009-10-26	2010-07-10		gn이후 수술해서 no tumor	6
62	1	49	4	3	7	2	6			3	3	7	2	6			2010-07-27		2010-08-03		6
63	0	54	4	3	6					4	3	6					2012-06-26		2012-06-29		6
64	1	45	4	3	6	3	7			4	3	6	3	7			2010-05-10	2014-12-11			6
65	0	33	2	3	5					2	3	5					2013-03-21		2013-04-03		5
66	1	72	4	3	7	3	6			3	3	7	2	6			2008-11-20		2008-11-28		7
67	1	37	4	3	7	2	6			4	3	7	2	6			2012-11-30		2012-12-04		7
68	0	76	3	3	6	2	7	1	8	3	3	7	2	6	1	8	2011-12-16	2012-01-03			6
69	0	66	2	3	5	2	7			2	3	7	2	6			2006-01-25		2006-01-31		5
70	0	58	3	3	5	2	7			2	3	5	2	7			2008-09-30		2008-11-04		5
71	0	49	2	3	5					2	3	5	2	7			2006-06-14		2006-06-23		5
72	0	71	2	3	1	2	4			2	3	1	2	5			2009-11-30		2011-06-15		4
73	1	50	4	3	3					4	3	7	2	3			2007-10-02	2011-12-21			3
74	0	64	2	3	6	2	2			2	3	6					2010-03-03	2011-02-07			1
75	0	33	4	3	4					3	3	4	2	6	2	1	2006-12-11		2006-12-29		4
76	0	36	2	3	5					4	3	5					2008-02-21	2010-01-13			5
77	1	22	2	3	8					2	3	8					2006-06-27		2006-07-14		8
78	0	36	2	3	5					2	3	5					2010-04-16		2010-04-30		5
79	0	53	2	3	1					2	3	1					2008-09-26	2008-12-19			1
80	1	55	3	3	7					3	3	7					2012-11-01	2013-10-10		RTx시행	7
81	0	72	2	3	4					2	3	4					2010-08-12		2010-09-07		7
82	0	72	2	3	6					2	3	6					2013-02-02	2013-09-21		RTx, other lesions있음	6
83	0	32	2	3	5					2	3	5					2011-09-08		2011-10-04		5
84	1	26	2	3	8	2	5			2	3	8	2	5			2008-03-21		2008-03-25		5
85	1	57	4	3	7					3	3	7	2	6			2012-06-06		2012-06-19		7
86	0	66	4	3	7					4	3	7	2	6			2009-06-25		2009-06-29		7
87	0	23	2	3	1	3	5			2	3	5	2	1			2010-09-17	2011-11-24			1
88	1	66	3	3	6	2	7			3	3	6	2	7			2009-04-23		2009-05-15		7
89	1	56	3	3	6	3	7			3	3	6	2	7			2009-04-08		2009-04-10		6
90	1	60	4	3	7	2	6			4	3	7	2	6			2007-04-03		2007-04-20		7
91	0	63	4	3	7	2	5			3	3	5	2	1			2010-04-19		2010-05-04		7
92	1	28	3	3	6					3	3	6	2	7			2007-08-03		2007-08-08		4
93	1	25	2	3	1					3	3	1					2004-02-05	2010-09-02		f/u BTS가 2004년과 변화 없음	1
94	1	63	2	3	4	2	3			2	3	4	2	3			2010-10-20		2010-11-02	Astroctoma with angiocentric pattern는 8 ??	8
95	0	69	4	3	4	2	3			4	3	4	3	7			2012-12-17	2013-04-30		조직검사 없이 MTX치료	4
96	1	67	4	3	7	3	6			4	3	7	3	6			2011-04-10		2011-04-19		7
97	1	25	3	3	7	2	6			2	3	7	2	8			2006-08-11		2006-08-16		8
98	0	57	2	3	5					2	3	5					2013-07-25		2013-08-01		7
99	0	62	3	3	7	3	6			3	3	7	2	6			2010-12-14		2010-12-17		7
100	0	36	3	3	5	2	7			2	3	5	2	7			2008-02-13		2008-02-14		5
101	1	60	4	3	6					4	3	7	3	4	2	6	2011-09-26		2011-09-29		6
102	1	66	3	3	7	2	6			3	3	7					2013-07-14		2013-07-25		7
103	1	68	3	3	6	2	7			3	3	6	2	7	1	1	2007-01-17		2007-01-18		7
104	1	74	2	3	1	2	3			2	3	1					2012-04-25	2015-01-30			1
105	0	63	4	3	6					4	3	6	3	7			2011-08-22		2011-08-30		6
106	1	49	3	3	6	2	7			3	3	6	2	7			2011-12-20		2011-12-23		7
107	0	51	1	3	3	2	5			1	3	1					2008-04-22	2014-03-07			5
108	1	72	2	3	5	2	7			2	3	5	2	7			2011-01-10	2011-06-29			7
109	1	70	3	3	7	2	6			3	3	7	2	6			2012-01-04		2012-02-07		7
110	0	65	3	3	5					3	3	1	2	5			2008-12-04	2010-12-27			5
111	1	80	3	3	1					3	3	1	3	4	3	6	2013-06-26	2013-11-06			1
112	1	58	4	3	6					4	3	6					2010-11-05		2010-11-18		6
113	1	24	2	3	5					2	3	5					2009-05-22		2009-09-01		5
114	1	68	3	3	7	2	4			3	3	7	3	3			2013-11-24		2013-12-06		7
115	1	59	2	3	5					2	3	5					2013-03-27		2013-04-01		5
116	0	31	3	3	8	2	1			3	3	1					2008-10-24	2009-11-19			1
117	0	54	3	3	7	2	6			3	3	7	2	6			2007-08-02		2007-08-03		7
118	0	66	2	3	6					2	3	6					2011-01-02		2011-01-18		6
119	0	65	4	3	4					4	3	4					2013-12-02		2013-12-05		4
120	0	76	3	3	4					3	3	4	2	6			2013-07-12		2013-07-22		4
121	0	49	4	3	6					4	3	6	3	7			2013-03-27		2013-03-29		6
122	1	44	2	3	5					3	3	5					2007-05-16	2014-11-21			5
123	1	20	4	3	7					4	3	7	3	5			2006-04-10		2006-04-18	5로 나왔으나 F/U에서 progression	7
124	0	61	2	3	5					2	3	5					2007-05-08	2014-11-21			6
125	1	68	2	3	5					2	3	5					2007-09-04	2009-01-13			5
126	0	80	4	3	2					4	3	2					2010-03-02		2010-05-11		2
127	1	32	2	3	5					2	3	5					2006-03-28	2010-01-20			5
128	1	63	3	3	4					3	3	4					2013-02-16		2013-02-18		4
129	0	36	4	3	7					3	3	7					2010-12-24		2010-12-27		7
130	1	47	3	3	7	2	5			3	3	8	2	7			2006-06-23		2006-07-07		7
131	1	56	3	3	7					3	3	7					2013-12-13		2013-12-24		7
132	0	48	3	3	7	2	7			3	3	7	2	6			2010-05-31		2010-06-04		6
133	1	44	2	3	1	3	5			2	3	5					2008-06-05	2013-09-09			1
134	0	56	4	3	7					4	3	7					2007-11-06		2007-11-09		7
135	1	65	4	3	7	2	6			4	3	7	3	6			2007-07-18		2007-07-23		4
136	0	58	2	3	5	2	1			2	3	5					2012-05-14	2014-05-14			5
137	1	35	2	3	5	2	1			2	3	5	2	1			2009-05-13	2010-11-13			1
138	0	50	4	3	4	2	1			3	3	5	2	1			2010-10-21	2012-04-24			1
139	1	33	2	3	1	2	2			4	3	1					2010-03-30		2010-04-02		1
140	1	79	3	3	4					3	3	5	3	4			2008-09-09	2009-04-26			7
141	1	41	1	3	5					1	3	5					2009-05-13		2009-07-30		5
142	1	59	2	3	6	2	7			2	3	6	3	7			2010-04-21	2010-07-06		multiple	6
143	1	42	3	3	6	2	7			3	3	6					2008-07-25		2008-07-29		7
144	0	75	2	3	1					2	3	1					2012-11-26	2012-12-25			1
145	0	70	4	3	6					4	3	6					2011-07-08	2011-08-27			6
146	1	26	3	3	1					2	3	1					2005-10-14	2010-03-08			1
147	1	46	2	3	5					1	3	5					2007-01-18		2008-06-27		5
148	0	35	2	3	5					2	3	5					2006-01-19		2006-02-28		5
149	0	61	2	3	5	2	1			2	3	5	2	1			2009-07-21	2010-06-01			5
150	1	42	2	3	5					2	3	5					2005-07-18	2008-06-12			5
151	0	35	2	3	1					2	3	1					2006-06-12	2006-07-24			1
152	1	38	3	3	8	2	6			3	3	8	2	7			2010-06-29		2010-06-30		8
153	1	22	4	3	7	3	4			4	3	7	2	4			2005-08-01	2006-02-15			7
154	1	55	3	3	7	3	6			3	3	7	2	6			2005-08-11		2005-08-12		7
155	0	61	3	3	7					3	3	7	3	3			2005-08-22	2007-01-11			7
156	0	65	4	3	2					4	3	2					2005-11-03		2005-11-09		2
157	0	34	4	3	7	2	5			4	3	8	2	7			2005-11-03		2005-11-09		7
158	1	72	2	3	8					2	3	8					2005-12-12	2007-10-24		GC	8
159	1	40	2	3	5	2	1			2	3	1					2005-10-21		2005-10-26		1
160	0	68	4	3	4					4	3	4					2010-06-17		2010-06-25		4
161	1	56	4	3	7	3	6			4	3	7	3	6			2005-09-20		2005-09-22		7
162	1	23	4	3	7					3	3	7					2005-09-28		2005-10-05		7
163	0	39	2	3	7	2	5			2	3	7					2005-10-13		2005-10-18		5
164	1	40	4	3	7	2	1			2	3	7	2	1			2005-10-21	2006-07-08			4
165	0	65	1	3	1					1	3	1					2011-09-01	2013-08-10			1
166	1	53	3	3	6	2	7			3	3	6	2	7			2010-05-19		2010-05-27		6
167	1	32	4	3	6	2	7			4	3	6					2005-11-04	2006-02-01			6
168	0	52	3	3	1	3	5			3	3	1					2010-12-16	2012-01-20			1
169	0	57	2	3	5	2	8			1	3	5	2	1			2005-11-03		2005-12-02		5
170	0	67	2	3	5					1	3	5					2005-11-10	2006-04-20			5
171	0	59	2	3	5	2	1			2	3	5	2	1			2006-09-05		2006-09-19		1
172	0	41	3	3	7	3	6			3	3	7	3	6			2012-07-16		2012-07-19		7
173	0	49	2	3	5					1	3	5					2005-12-16		2005-12-27		5
174	0	41	2	3	3	2	6			2	3	3	3	1			2013-05-07	2013-12-06			3
175	1	41	3	3	6					3	3	6	2	7			2009-06-16		2009-06-18		6
176	0	76	3	3	7	2	4			3	3	7	2	4			2012-07-08		2012-08-07		7
177	0	45	3	3	7	2	6			3	3	6	2	8			2006-01-13	2006-02-03			1
178	1	55	3	3	7	2	4			3	3	7	2	4			2006-01-12		2006-01-16		7
179	0	38	2	3	5					2	3	5					2006-01-20		2006-01-24		5
180	1	55	3	3	7					3	3	7	2	4			2006-02-15		2006-02-21		7
181	0	52	4	3	6	2	7			4	3	6	2	7			2006-02-03		2006-02-07		6
182	0	58	3	3	7					3	3	7					2006-04-05		2006-05-08		7
183	1	76	4	3	7					4	3	7					2010-03-30	2010-08-11			7
184	0	58	2	3	7					3	3	7					2006-03-03		2006-03-09		7
185	1	55	3	3	7					3	3	7					2006-05-04		2006-07-19		8
186	1	46	3	3	7	2	8			3	3	6	2	7	1	8	2006-04-10		2006-04-21		8
187	0	41	2	3	5					2	3	5					2006-03-08		2006-03-17		5
188	1	61	2	3	5					2	3	5					2006-03-30	2007-01-04			5
189	1	56	3	3	6	2	7			3	3	6	2	7			2006-03-16		2006-03-31		7
190	1	33	2	3	5					1	3	5					2006-04-04		2006-04-07		5
191	0	44	2	3	5	2	7			2	3	7	2	5			2006-04-25		2006-04-26		5
192	0	34	2	3	5					1	3	5					2006-04-14		2006-05-02		5
193	0	51	2	3	5					2	3	5					2007-01-05	2008-06-23			5
194	0	66	4	3	7	2	6			4	3	7					2006-04-07	2006-10-04			7
195	1	63	4	3	6					4	3	6					2008-12-09		2008-12-12		6
196	0	73	2	3	8					2	3	8	2	7			2006-05-25		2006-06-02		8
197	0	49	4	3	2					4	3	2					2006-05-17		2006-05-18		2
198	0	26	2	3	5					2	3	5					2006-06-13		2006-07-28		5
199	0	40	4	3	6	2	7			4	3	6	2	7			2007-07-23		2007-07-24		6
200	1	63	2	3	5	2	1			2	3	1					2006-06-20	2007-07-16			1
201	1	37	3	3	5					2	3	5					2006-06-22		2006-07-10		5
202	1	66	3	3	7	2	6			3	3	7	2	6			2006-07-03		2006-07-04		7
203	1	23	2	3	1	3	5			2	3	1					2006-06-15		2006-06-20		1
204	1	43	2	3	1					2	3	1					2006-06-28	2007-04-13			1
205	0	58	4	3	6	2	7			4	3	6	2	7			2006-08-02		2006-08-30		6
206	0	57	4	3	6	2	7			4	3	6	2	7			2006-07-12		2006-07-13		6
207	1	27	2	3	5					2	3	5					2006-08-29		2006-09-08		5
208	1	32	2	3	5					2	3	5					2006-08-11		2006-09-25		5
209	0	30	1	3	5					1	3	5					2006-07-31		2006-08-01		5
210	0	70	4	3	4					4	3	4					2011-06-09		2011-06-21		4
211	1	28	2	3	5					2	3	5	2	7			2006-08-18		2006-08-29		5
212	1	54	2	3	5	2	1			2	3	1	2	5			2006-08-25		2006-08-31		1
213	1	19	3	3	7					3	3	7					2006-08-11		2006-08-16		7
214	1	26	2	3	5	2	1			2	3	5					2006-10-24	2013-04-10			5
215	0	32	2	3	5					2	3	5					2006-09-07	2012-06-13			5
216	1	26	2	3	5	2	7			2	3	5	2	7			2006-09-08	2009-11-02			5
217	0	53	4	3	4	2	6			3	3	4					2006-09-08		2006-09-13		4
218	0	42	4	3	2	2	1			4	3	2	2	1			2006-09-05		2006-09-18		2
219	1	34	2	3	5					2	3	5					2009-04-22		2009-11-10		5
220	1	52	4	3	4					4	3	4					2006-09-11		2006-09-14		4
221	1	51	3	3	6					3	3	6	2	8			2006-09-12	2006-11-09			6
222	1	48	2	3	1	2	4			2	3	1	3	3	1	4	2006-09-11	2007-04-11			1
223	0	47	2	3	5					2	3	5	2	7			2006-10-18		2007-03-16		5
224	1	40	4	3	7	2	4			4	3	4	2	7			2006-09-27		2006-10-09		7
225	0	36	2	3	5	2	7			2	3	5	3	7			2008-05-07		2009-07-23		5
226	0	38	2	3	5					2	3	5					2006-10-27		2006-12-18		5
227	0	34	3	3	4	2	1			3	3	4	3	1			2006-10-04		2006-10-12		1
228	1	64	2	3	6					2	3	5	3	8			2006-10-19		2006-11-01		6
229	1	66	3	3	6					3	3	6					2008-06-24	2008-07-01		multiple	6
230	1	68	4	3	2					4	3	2					2006-12-29	2008-07-08			7
231	0	62	4	3	7	2	5			4	3	7	2	5			2006-11-03		2006-11-27		7
232	0	61	4	3	7					4	3	7					2006-10-27		2006-12-12		7
233	0	28	3	3	8					3	3	8					2006-10-23		2006-10-25		8
234	0	40	4	3	4					4	3	4					2006-11-13		2006-11-14		4
235	0	68	3	3	6					3	3	6					2010-08-02		2010-08-10		6
236	1	42	3	3	6	2	7			3	3	6					2006-11-14		2006-11-16		7
237	1	64	4	3	6	2	7			4	3	6					2006-11-17		2006-11-20		6
238	0	61	2	3	1	2	3			2	3	1	2	3			2006-10-13	2006-12-05			1
239	0	28	3	3	5					3	3	5	2	7			2006-11-23		2006-11-24		5
240	0	36	3	3	7					3	3	7					2006-11-29		2006-11-30		7
241	0	49	2	3	5					2	3	5					2006-12-06		2006-12-12		5
242	0	38	4	3	7	2	6			4	3	7					2006-12-15		2006-12-19		7
243	0	76	3	3	6	2	7			3	3	6	2	7			2012-10-18		2012-10-30		7
244	0	76	2	3	5					2	3	5					2012-09-13	2013-09-07			5
245	0	35	3	3	7					4	3	7					2007-01-10		2007-01-11		5
246	1	43	3	3	7	2	5			3	3	3	2	7			2007-01-10		2007-01-12		5
247	0	35	2	3	5					2	3	5					2007-01-29	2009-08-26			5
248	0	67	2	3	5					2	3	5					2007-02-09		2007-03-23		5
249	0	51	3	3	5					3	3	5	3	7			2007-01-29		2007-01-30		5
250	1	48	2	3	5					2	3	5					2007-03-09	2014-07-26			5
251	1	39	2	3	8	2	6			2	3	6	2	8			2007-02-06		2007-02-08		8
252	0	71	4	3	4					4	3	4					2007-02-15		2007-02-23		4
253	1	42	3	3	6	2	7			3	3	6	2	7			2007-02-13		2007-02-16		7
254	0	57	3	3	6	2	7			3	3	6	2	7			2007-02-15		2007-02-16		7
255	0	55	2	3	1					2	3	1					2007-03-28	2007-06-04			1
256	0	51	4	3	7					4	3	7	2	5			2007-03-06		2007-03-07		7
257	1	42	4	3	7					4	3	7					2007-03-19		2007-03-20		7
258	0	37	2	3	8					2	3	5					2007-03-07		2007-03-09		8
259	1	28	2	3	5					2	3	5					2007-10-05	2013-05-15			5
260	0	57	2	3	7	2	6			2	3	5	2	8	1	6	2007-03-15		2007-06-22		6
261	1	32	2	3	5					2	3	5					2007-04-12		2007-05-30		5
262	0	41	2	3	7					2	3	7	2	5			2007-03-29		2007-03-30		7
263	1	44	3	3	6	2	7			3	3	6					2010-01-25	2010-03-04			6
264	0	50	2	3	5					3	3	7	2	5			2007-04-05		2008-08-12		7
265	0	63	3	3	7	2	6			3	3	7					2007-05-11		2007-05-14		6
266	1	69	4	3	7					4	3	7					2007-04-10		2007-04-11		7
267	1	57	4	3	3	1	4			4	3	7	2	6	1	5	2007-04-17	2010-04-14			3
268	0	29	4	3	7	2	5			4	3	7					2007-04-17		2007-04-26		5
269	0	58	4	3	7	2	4			3	3	7	3	4			2007-04-18		2007-04-25		4
270	1	67	3	3	7	2	6			3	3	7	2	6			2007-04-20		2007-05-14		7
271	0	52	3	3	6					3	3	6					2007-05-04	2008-10-15			6
272	0	20	3	3	7	2	8			3	3	7	2	8			2007-05-03		2007-05-08		8
273	1	59	3	3	7	2	6			3	3	7					2007-05-03		2007-05-04		7
274	0	66	3	3	6					3	3	6					2007-05-09	2014-10-01		GKRS	6
275	1	29	2	3	8					2	3	8					2007-05-05		2007-05-10		8
276	0	50	2	3	5					2	3	5					2011-05-13	2014-12-07			5
277	1	18	2	3	8	2	6			2	3	8	2	6			2011-07-18		2011-07-19		8
278	0	43	2	3	7					2	3	7					2007-05-14		2007-06-04		5
279	0	51	3	3	4	2	6			3	3	4	2	6			2008-10-30		2008-11-03		6
280	1	39	2	3	5					2	3	5	2	8	2	1	2008-08-19	2012-06-04			5
281	0	62	3	3	7					3	3	7					2007-05-23		2007-06-05		7
282	1	36	2	3	8	2	5			2	3	1	2	5			2007-07-31	2013-05-14			8
283	0	34	3	3	7					3	3	7					2007-07-03		2007-07-12	GC	8
284	1	41	2	3	5					2	3	5					2007-06-07		2007-06-27		5
285	0	33	2	3	5					2	3	5	2	1			2007-11-06	2009-03-09			5
286	0	43	4	3	4	2	7			4	3	4					2007-06-29		2007-07-04		4
287	0	63	4	3	7					4	3	7					2007-06-28		2007-06-29		7
288	0	37	2	3	5					2	3	5					2007-07-03		2007-07-20		5
289	1	42	4	3	7					4	3	7					2007-07-10		2007-07-11		7
290	0	23	2	3	8					2	3	8	2	5			2007-08-28	2010-06-16			8
291	1	40	3	3	6					3	3	6					2007-07-13	2008-07-01			6
292	1	42	1	3	5					1	3	5					2007-08-10	2010-01-11			5
293	0	51	2	3	5					2	3	5					2007-07-25		2007-07-27		5
294	1	61	2	3	8					2	3	8					2007-07-18		2007-07-24		8
295	0	48	2	3	5					2	3	5					2007-07-27	2008-01-09			5
296	0	20	2	3	5	3	1			2	3	5	3	1			2007-08-17	2015-01-07			5
297	0	59	3	3	7					3	3	7	2	4			2007-07-26		2007-09-17		7
298	0	41	3	3	8					2	3	8					2007-07-26		2007-08-06		8
299	0	35	2	3	1	2	4			2	3	1					2007-07-27	2007-10-23			1
300	1	27	2	3	7	2	5			2	3	7					2007-07-31		2007-08-09		5
301	0	62	3	3	7	3	6			3	3	7	2	4			2007-08-06		2007-08-10		7
302	1	64	4	3	7					4	3	7					2007-09-13		2007-10-12		7
303	1	63	2	3	5					2	3	5					2011-06-13	2012-02-13			5
304	0	30	2	3	5					2	3	5					2007-08-24		2007-09-11		5
305	1	62	4	3	7					4	3	7					2007-08-28		2007-08-29		7
306	1	42	2	3	8	2	5			2	3	8	2	5			2007-09-11		2007-10-04		5
307	1	37	4	3	6					4	3	6					2009-07-01		2009-07-02		6
308	0	28	3	3	7	2	1			4	3	7	2	1			2007-07-19	2007-09-05			1
309	0	62	3	3	4	2	7			3	3	7					2007-09-06		2007-09-07		4
310	1	40	3	3	7	2	5			3	3	7	2	5			2007-09-05		2007-09-07		5
311	0	67	4	3	1					4	3	1					2007-09-06	2007-10-15			1
312	0	50	4	3	7	3	6			3	3	7					2007-10-01		2007-10-02		7
313	0	35	2	3	5					2	3	5					2007-10-11		2007-11-20		5
314	0	23	2	3	5					2	3	5					2007-04-28	2007-10-02			5
315	0	36	2	3	5					2	3	5					2007-10-31		2012-07-20		5
316	0	34	1	3	8	2	5			1	3	5	2	8			2007-10-24		2007-10-26		8
317	1	65	4	3	7	3	6			4	3	7	3	6			2013-09-04		2013-09-06		7
318	1	64	4	3	6	2	7			4	3	6	2	7			2007-11-08		2007-11-13		7
319	0	48	4	3	4					4	3	4					2007-11-15	2008-12-21			4
320	1	71	2	3	1					2	3	1					2007-11-29		2008-02-12		1
321	0	36	2	3	5					2	3	5					2007-11-13		2007-12-04		7
322	0	43	4	3	7	2	6			4	3	7					2007-11-14		2007-11-20		7
323	1	45	2	3	5					2	3	5					2007-11-27		2007-12-11		5
324	0	69	2	3	6	2	7			2	3	6	2	7			2010-08-25		2010-08-27		7
325	0	45	2	3	5					2	3	5					2007-11-20		2007-12-04		5
326	0	29	2	3	5					2	3	5					2007-12-06		2008-01-22		7
327	0	54	2	3	1	3	5			2	3	1	3	5			2007-12-11		2007-12-12		1
328	0	47	3	3	7					3	3	7					2007-12-18	2008-01-31			7
329	1	49	2	3	5					2	3	7					2008-03-05	2015-02-01			5
330	1	47	3	3	7	2	5			3	3	7					2007-12-21		2007-12-31		5
331	0	72	3	3	7					3	3	7					2013-09-17		2013-10-11		7
332	1	64	3	3	6	2	5			3	3	6					2008-01-02	2008-02-20			6
333	1	28	2	3	8	3	5			2	3	8	3	5			2008-02-22		2008-03-17		8
334	0	42	2	3	5					2	3	1	2	5			2008-01-31		2008-02-22		5
335	1	46	4	3	7					4	3	7					2009-05-21		2009-05-29		7
336	1	73	3	3	6					3	3	6					2010-05-17	2011-06-22			6
337	0	68	3	3	7					3	3	7					2008-01-31		2008-02-04		7
338	0	48	2	3	6					2	3	6					2008-02-14	2008-03-18			1
339	1	29	3	3	8	2	7			3	3	8	3	1			2012-09-21		2012-10-08		8
340	0	19	2	3	5					2	3	5					2008-02-11		2008-03-21		5
341	0	25	2	3	5					2	3	5	2	1			2008-03-13		2008-04-22		5
342	1	20	2	3	5					2	3	5					2008-08-05		2008-09-05		5
343	0	19	3	3	5	2	7			3	3	5	3	7			2008-03-20		2008-07-31		5
344	1	24	4	3	5	2	1			4	3	7					2008-04-01		2008-04-07		7
345	1	44	4	3	2					4	3	2					2008-03-26		2008-03-31		2
346	1	59	4	3	7					4	3	7					2008-04-04		2008-04-14		7
347	0	68	3	3	7					3	3	7					2008-04-11		2008-04-29		7
348	1	52	3	3	7					4	3	7	2	6			2008-04-01		2008-04-11	PNET	8
349	1	49	4	3	7					2	3	7					2008-03-28		2008-03-31		7
350	0	60	3	3	6					3	3	6					2008-05-28		2008-06-03		6
351	0	51	4	3	4					4	3	4					2008-04-11		2008-04-24		4
352	1	31	3	3	7					3	3	7					2008-04-02		2008-04-07		7
353	0	25	2	3	5					2	3	5					2008-05-15		2008-09-02		5
354	1	59	3	3	1					3	3	1					2008-09-26		2008-09-26	4-vessel angiography로 확진	1
355	0	56	3	3	7					3	3	7					2008-05-04		2008-06-04		5
356	0	70	4	3	7	3	4			2	3	3	2	7			2008-08-20		2008-08-22		7
357	1	40	3	3	5	2	7			3	3	8	2	7			2008-05-02		2008-05-06		7
358	0	63	4	3	4					4	3	4					2008-05-09		2008-05-13		4
359	0	18	2	3	8					2	3	8					2008-05-22		2008-07-24		8
360	0	68	3	3	7					3	3	7					2012-08-17		2012-08-28		7
361	1	50	4	3	6	2	7			4	3	6	2	7			2008-05-16		2008-05-20		7
362	0	51	3	3	8	2	7			3	3	8	2	7			2008-05-29		2008-06-05		7
363	1	53	3	3	7	2	6			3	3	7	2	6			2008-05-21		2008-05-28		7
364	1	61	1	3	5					1	3	5	2	1			2008-06-02		2008-06-11		5
365	0	77	3	3	6	2	7			3	3	6	2	7			2008-06-20		2008-06-27		7
366	1	66	2	3	5	3	1			2	3	1	2	5			2008-07-21	2014-05-24			5
367	0	55	2	3	6	2	8			2	3	8					2008-06-12		2008-06-17		8
368	0	53	4	3	4	2	6	1	7	4	3	7	3	6	2	4	2008-06-05		2008-06-11		4
369	1	49	2	3	5	2	1			2	3	5	2	1			2012-01-09	2012-10-18			5
370	0	52	3	3	7					3	3	7					2008-06-10		2008-06-23		7
371	0	41	4	3	7	2	6			4	3	7	2	6			2008-06-23		2008-07-01		7
372	1	47	3	3	4					3	3	4					2008-07-07		2008-07-08		4
373	1	36	3	3	7					3	3	7					2008-07-10		2008-07-25		7
374	1	71	3	3	7	2	6			3	3	7	3	6			2008-07-11		2008-07-16		7
375	1	65	3	3	6	2	7			3	3	6	2	7	2	4	2008-07-18		2008-08-18		7
376	0	27	2	3	5					2	3	5	2	7			2008-07-17		2008-08-14		5
377	1	30	4	3	7	3	4			4	3	4	2	7			2008-07-11		2008-07-22		7
378	0	60	3	3	6					3	3	6					2011-11-16	2013-05-18			6
379	0	63	3	3	6	2	7			3	3	7	2	6			2008-07-17		2008-08-12		7
380	0	70	4	3	2					4	3	2					2008-07-18		2008-08-06		2
381	0	57	3	3	7	2	6			2	3	7	2	6			2008-07-23		2008-08-05		7
382	0	51	2	3	5					2	3	5					2008-07-28		2008-09-18		5
383	0	44	2	3	5					2	3	5					2008-07-31		2008-10-28		5
384	0	52	2	3	5					2	3	5					2009-02-06		2010-02-24		5
385	0	29	1	3	5					1	3	5					2008-08-07		2008-11-03		5
386	1	51	4	3	7					4	3	7					2008-07-30		2008-08-01		7
387	0	56	2	3	1					2	3	1					2008-08-01	2008-11-26			1
388	0	66	3	3	7	2	6			3	3	7					2008-08-14		2008-09-01		7
389	0	40	4	3	4					4	3	4					2008-08-20		2008-08-22		4
390	0	56	3	3	6	3	7			3	3	6					2008-08-08		2008-08-19		6
391	1	42	3	3	7	2	6			3	3	7					2008-08-13		2008-08-14		7
392	1	66	3	3	7					3	3	7					2008-08-11		2008-08-14		7
393	1	70	3	3	6	2	7			3	3	6	2	7			2008-09-02		2008-09-10		7
394	1	57	4	3	6	3	7			3	3	6	3	7			2010-03-26		2010-04-15		6
395	1	48	4	3	7					4	3	7					2009-05-14		2009-05-26		7
396	0	77	4	3	6					4	3	6					2008-09-10		2008-09-12		6
397	1	65	2	3	5					2	3	5					2008-09-12		2008-10-08		8
398	0	51	4	3	2					4	3	2					2008-09-19		2008-09-22		2
399	0	47	2	3	8	2	7			2	3	8	2	1			2008-10-16	2009-06-09			1
400	0	45	2	3	1	2	5			2	3	1	2	5			2008-09-26	2012-03-26			5
401	0	47	2	3	5	2	1			3	3	5	2	1			2008-10-08	2011-06-08			1
402	0	59	3	3	7					3	3	7					2008-09-24		2008-09-25		7
403	1	26	2	3	1	3	6			4	3	1	3	6			2008-10-01		2009-06-04		1
404	1	59	3	3	5	2	7			3	3	5					2008-09-25		2008-09-30		5
405	0	56	2	3	3	1	5			2	3	3	2	5			2008-10-10	2015-01-21			3
406	1	53	3	3	6					3	3	6					2009-04-09	2009-09-10			6
407	0	52	4	3	7					4	3	7					2008-10-15		2008-10-21		7
408	0	56	3	3	6	3	7			3	3	6					2008-10-13		2008-10-24		6
409	0	21	1	3	8					1	3	8	3	1			2008-10-28		2008-11-20		8
410	0	47	2	3	5					2	3	5					2008-11-12		2009-01-13		7
411	0	60	4	3	4	2	7			4	3	4					2008-10-20		2008-10-22		4
412	0	29	2	3	5					2	3	5					2008-10-21	2010-01-20			5
413	0	69	3	3	6	2	7			3	3	6					2008-10-31	2009-01-15			6
414	0	48	3	3	4	2	7			3	3	4					2008-10-29		2008-11-05		4
415	0	55	3	3	6	2	7			3	3	6					2012-12-26		2013-01-10		6
416	1	39	3	3	1	2	4			3	3	1	3	3			2010-02-02	2014-11-01			1
417	0	64	3	3	7					3	3	7					2008-11-11		2008-11-14		7
418	1	24	2	3	5					2	3	5					2008-11-07		2008-11-07		5
419	1	44	4	3	8					4	3	8	2	7			2009-04-07		2009-05-13		8
420	1	48	4	3	6	2	7			4	3	8					2008-11-18		2008-12-04		7
421	1	65	4	3	7	2	6			4	3	7					2008-11-20		2008-12-09		7
422	0	49	2	3	5					2	3	5					2008-11-28		2008-12-10		5
423	1	49	2	3	8	3	5			2	3	8	3	5			2008-12-05		2008-12-26		8
424	0	59	4	3	6	2	7			4	3	7	3	6			2010-01-07		2010-01-21		7
425	1	26	2	3	8					2	3	8	3	5			2008-12-16		2009-01-06		8
426	0	57	4	3	6	3	7			3	3	6	3	7			2009-07-15		2009-07-17		6
427	0	26	4	3	1	2	5			4	3	1	2	5			2008-12-18		2009-01-19		7
428	1	37	4	3	8	2	7			4	3	8					2009-01-06		2009-01-07		7
429	0	30	2	3	8					2	3	5					2006-12-04	2009-01-14			5
430	1	69	3	3	7	2	6			3	3	6	2	7			2010-06-15		2010-07-13		7
431	0	54	3	3	7	2	6			3	3	7					2008-12-23		2008-12-24		7
432	1	33	3	3	7					3	3	7					2008-12-26		2009-01-05		7
433	1	64	2	3	5					2	3	5	3	1			2009-01-05	2012-04-12			5
434	1	49	3	3	7	2	6			3	3	7	2	6			2009-04-14		2009-04-15		7
435	1	39	2	3	3	2	4			2	3	3	2	4			2010-09-15	2011-09-19			3
436	0	66	2	3	2	2	1			4	3	2					2009-01-09		2009-01-12		1
437	0	58	3	3	1					3	3	1	3	4			2009-04-13	2009-05-21			1
438	0	63	3	3	6					3	3	6	2	1			2009-01-18		2009-01-20		6
439	1	29	4	3	4	3	6			4	3	4	3	6			2009-01-13		2009-01-15		4
440	0	57	3	3	6	2	7			3	3	6	2	7			2009-01-19		2009-02-05		7
441	1	32	3	3	7					3	3	7					2009-01-23		2009-01-28		5
442	0	31	3	3	5	2	7			3	3	5	3	7			2009-04-24		2009-06-11		5
443	0	50	4	3	4					4	3	4	2	6			2009-01-28		2009-01-29		4
444	0	23	4	3	7					3	3	7					2009-01-28		2009-01-29	PNET	8
445	1	54	3	3	6	3	8			3	3	6	3	8			2009-02-13	2009-09-17			6
446	1	61	4	3	7	2	6			4	3	7	2	6			2009-02-02		2009-02-10		7
447	1	49	2	3	5					2	3	5					2009-02-13		2009-02-23		5
448	0	33	2	3	5					2	3	5					2009-02-12	2014-11-12			5
449	0	22	3	3	7					3	3	7					2009-02-10		2009-02-12		8
450	0	39	3	3	7	3	5			3	3	7	2	5			2009-03-06		2009-03-09		5
451	1	74	4	3	1					4	3	1	3	4			2009-02-26	2009-04-06			1
452	0	49	3	3	7					3	3	7					2009-03-02		2009-03-13		5
453	1	69	3	3	6	3	7			3	3	6	3	1			2009-03-06		2009-04-28		6
454	1	47	3	3	7	3	5			2	3	5					2009-03-04		2009-03-10		7
455	0	32	2	3	1					3	3	1	3	7			2009-03-05		2013-01-07		1
456	0	37	2	3	5					2	3	5					2009-03-11		2009-04-23		5
457	0	48	2	3	5					2	3	5					2010-03-23	2013-02-14			5
458	0	65	3	3	7					3	3	7					2009-03-19		2009-03-27		7
459	1	59	3	3	7					3	3	7					2009-03-24		2009-03-31		7
460	0	55	4	3	7					4	3	7					2009-03-27		2009-04-03		7
461	1	53	3	3	7					3	3	7					2009-04-01		2009-04-13		7
462	0	55	4	3	7					4	3	7					2009-04-09		2009-04-16		7
463	1	56	3	3	7					2	3	7					2013-04-09		2013-05-10		7
464	0	74	3	3	7	3	6			3	3	7	3	6			2009-04-01		2009-04-02		7
465	0	23	4	3	7					4	3	7					2009-04-09		2009-04-14		7
466	0	36	2	3	8					2	3	8	2	5	1	1	2006-01-10	2009-04-23			8
467	0	44	3	3	7	3	4			3	3	4	2	7			2009-04-15		2009-04-22		7
468	1	37	2	3	5	2	7			2	3	5	3	8			2009-04-23		2009-05-19		5
469	1	40	3	3	8	3	6			3	3	8	3	6			2009-05-07		2009-06-04		8
470	0	69	4	3	6					4	3	2	3	6			2010-03-29		2010-04-20		4
471	0	52	2	3	5					2	3	5					2009-05-04		2009-06-05		5
472	1	40	2	3	7	2	5			3	3	7	2	5			2009-05-13		2009-06-04		5
473	0	67	4	3	4					4	3	4					2009-05-09		2009-05-11		4
474	0	30	3	3	7					3	3	7	3	6			2009-05-11		2009-05-21		7
475	0	43	2	3	5					2	3	5					2009-05-15		2009-06-16		5
476	0	40	2	3	1	2	6			2	3	1	3	6			2009-05-27	2010-02-18			1
477	0	66	3	3	7					3	3	7					2009-05-28		2009-06-04		7
478	1	46	3	3	1					3	3	1					2009-05-29	2009-08-17		시기가…	1
479	0	69	3	3	6					3	3	6					2010-06-17		2010-06-28		6
480	0	51	2	3	5	3	8			3	3	8	2	5			2009-06-12		2009-07-08		5
481	1	37	3	3	7					3	3	7					2011-10-12		2011-10-13		7
482	1	55	4	3	7	3	4			4	3	4	3	5			2009-07-03		2009-07-23		5
483	1	65	4	3	7					4	3	7					2009-06-19		2009-06-22		7
484	0	43	2	3	5					2	3	5					2009-07-16		2009-07-23		5
485	0	40	2	3	5					2	3	5					2009-06-19		2009-07-07		5
486	0	61	4	3	7					4	3	7					2009-06-24		2009-06-26		7
487	0	34	3	3	7					3	3	7					2009-06-30		2009-07-01		7
488	0	48	2	3	5					2	3	5					2009-06-29		2009-07-10		5
489	0	39	4	3	7					4	3	7					2009-07-07		2009-08-10		7
490	0	52	2	3	1	3	5			2	3	1	3	5			2009-07-09	2013-10-15			1
491	0	66	2	3	5					2	3	5					2009-07-23		2009-09-17		5
492	1	74	2	3	6					2	3	6	2	8			2009-07-07	2014-06-27			6
493	0	48	2	3	8					2	3	8	3	1			2012-07-31	2012-12-12		GC	8
494	1	52	2	3	5					2	3	1	2	5			2009-08-27	2011-03-10			5
495	1	32	2	3	3	2	1			2	3	1					2009-07-16		2009-07-21		1
496	1	31	2	3	8					2	3	8	3	5			2009-07-17		2009-08-25		8
497	1	70	3	3	1					3	3	1	2	4			2009-07-30	2013-07-02			1
498	0	69	4	3	2					4	3	2					2009-07-20		2009-07-21		2
499	0	73	2	3	6	3	1			2	3	6	3	8			2009-07-31	2010-04-09			6
500	0	60	3	3	7					3	3	6					2009-07-27		2009-07-30		7
501	1	32	2	3	5					2	3	5					2009-08-25		2009-08-31		5
502	0	64	2	3	5					2	3	5					2009-08-21	2010-04-14			5
503	0	72	4	3	4					4	3	4					2009-08-27		2009-09-01		4
504	1	21	2	3	8	3	5			4	3	1	3	5			2009-09-28	2011-09-23			8
505	0	70	3	3	6	3	7			3	3	6	2	7			2009-09-03		2009-09-22		6
506	0	57	3	3	7					3	3	7					2009-09-16		2009-11-09		7
507	1	64	3	3	5	2	7			3	3	7	3	6			2009-09-17		2009-10-05		7
508	0	59	2	3	5					2	3	5					2009-10-07		2009-10-13		5
509	0	53	3	3	6					3	3	6					2010-12-29	2011-11-08			6
510	0	42	2	3	1	2	5			2	3	1	2	5			2009-09-29	2010-08-04			1
511	0	49	4	3	7	3	6			4	3	7	3	6			2009-09-28		2009-10-01		7
512	1	24	2	3	8					2	3	8					2009-11-02		2009-12-09		8
513	0	41	2	3	1	2	5			4	3	1	3	5			2012-12-10	2015-01-09			1
514	1	59	3	3	7					2	3	7	3	6			2009-10-16		2009-10-26		7
515	0	39	2	3	8	2	5			2	3	8	2	5	1	7	2009-11-05	2014-08-21			5
516	1	50	2	3	1					3	3	1					2009-10-16	2009-10-16		Sinus thrombus를 CT anigo로 확인	1
517	1	56	4	3	7					4	3	7					2009-10-21		2009-10-23		7
518	1	64	4	3	2					4	3	2					2009-10-29		2010-07-29		6
519	0	57	2	3	6					2	3	6	3	8			2009-11-04	2014-10-16			6
520	0	68	4	3	4					4	3	4					2009-11-05		2009-11-09		4
521	0	57	3	3	6					3	3	6					2009-11-09	2009-11-13			6
522	0	22	3	3	8					3	3	8					2009-11-13		2009-12-08		8
523	1	42	4	3	7					4	3	8	2	7			2010-02-16		2010-02-23		7
524	0	40	2	3	5					2	3	5					2010-05-13	2014-03-18			5
525	0	29	2	3	5					1	3	5					2009-12-07		2009-12-08		5
526	0	55	3	3	5	2	7			3	3	5	3	7			2009-12-07	2010-09-06			5
527	0	51	4	3	7					4	3	7					2009-12-01		2009-12-04		7
528	0	48	4	3	7					4	3	7					2009-12-01		2009-12-15		7
529	0	69	4	3	7					4	3	7					2009-12-14		2010-01-06		7
530	1	43	3	3	6					3	3	6	3	8			2009-12-09		2009-12-15		6
531	1	57	3	3	6					3	3	6					2009-12-06		2009-12-09		6
532	0	58	4	3	6					3	3	6					2009-12-18	2010-02-24			6
533	0	68	4	3	4					4	3	4					2009-12-18		2009-12-21		4
534	0	21	2	3	5					2	3	5					2003-05-09	2010-05-27			5
535	0	52	2	3	5					2	3	5					2009-12-31		2010-01-26		5
536	1	52	3	3	7					3	3	7					2009-12-14		2009-12-22		7
537	0	30	2	3	5					2	3	5					2009-12-18		2010-02-05		5
538	1	48	2	3	5					2	3	5	2	1			2009-12-28		2010-01-12		5
539	1	26	4	3	1	3	2			4	3	1	3	2			2009-12-17	2015-02-25			1
540	0	47	2	3	1	3	8			2	3	1	3	8			2009-12-17	2010-08-11			1
541	1	68	4	3	4					4	3	4					2009-12-24		2009-12-29		4
542	0	41	4	3	7					4	3	7					2009-12-22		2009-12-23		7
543	0	56	4	3	6					4	3	6					2010-08-19	2011-07-20			6
544	0	40	3	3	1	3	6			3	3	1	2	6			2010-01-18	2013-11-16			1
545	0	52	3	3	6					3	3	6					2010-01-15		2010-02-01		1
546	1	68	4	3	7					4	3	7					2010-02-11		2010-03-09		7
547	0	51	2	3	5					2	3	5					2010-02-04		2010-03-11		5
548	0	25	4	3	4	2	8			4	3	4					2012-05-11		2012-05-15		8
549	0	56	4	3	6	2	7			4	3	6					2010-02-01		2010-03-23		6
550	1	65	4	3	7					4	3	7					2010-02-08		2010-02-09		7
551	1	65	4	3	7					4	3	7					2010-02-08		2010-02-09		7
552	0	50	4	3	7					4	3	7					2010-02-11		2010-02-16		7
553	0	47	3	3	8	3	6			3	3	8	3	6			2010-03-05		2010-04-06		8
554	0	47	2	3	5					2	3	5					2010-02-22		2010-06-01		5
555	0	71	4	3	6	2	7			4	3	7	3	6			2010-03-05		2010-03-08		7
556	0	74	3	3	7					3	3	7					2010-03-19		2010-04-02		7
557	0	54	4	3	4					4	3	4					2010-03-11		2010-03-12		4
558	1	54	2	3	5					2	3	5					2010-03-15		2010-03-26		5
559	1	41	3	3	8					3	3	8					2010-03-18		2010-08-03		5
560	0	62	4	3	6	3	7			4	3	6					2010-03-12		2010-03-25		6
561	0	31	3	3	7	2	5			3	3	7	3	5			2010-03-22		2010-04-06		5
562	1	63	4	3	4					4	3	4					2010-03-17		2010-03-22		4
563	0	26	4	3	4	3	3			3	3	4	3	3	3	1	2010-03-29		2010-04-07		4
564	0	50	4	3	2					4	3	2					2010-03-22		2010-03-23		2
565	0	23	4	3	7	2	6			4	3	1					2010-03-31		2010-04-20		1
566	1	25	3	3	1	3	6			4	3	6					2010-03-30		2010-04-20		1
567	1	27	2	3	5					2	3	5					2010-04-13	2011-11-03			5
568	1	50	4	3	6					4	3	6					2011-06-16		2011-06-17		6
569	1	63	3	3	6					3	3	6	3	8			2010-06-25	2010-07-21			6
570	0	27	2	3	8					2	3	8					2010-04-19		2010-07-13		8
571	0	52	3	3	6					3	3	6	2	1			2010-04-25		2010-04-28		6
572	0	37	3	3	7					3	3	7					2010-05-03		2010-05-07		7
573	0	59	4	3	7					4	3	7					2010-04-19		2010-05-04		7
574	1	42	2	3	5					2	3	5					2010-04-29		2010-05-28		5
575	0	41	4	3	7					4	3	7					2010-10-12		2010-10-26		7
576	0	58	3	3	7					3	3	7					2010-04-27		2010-04-29		7
577	1	29	4	3	7					4	3	6					2010-04-28		2010-05-25	condrosarcoma	8
578	0	58	3	3	6					3	3	6					2012-07-02		2012-07-03		6
579	0	54	3	3	7					3	3	7					2010-04-30		2010-06-01		5
580	0	47	4	3	7					4	3	7					2010-05-04		2010-05-18		7
581	1	37	3	3	4	2	3			3	3	4	2	3			2010-05-19		2010-06-01		3
582	0	70	3	3	7					3	3	7					2010-05-18		2010-05-19		7
583	0	64	4	3	7	3	6			4	3	7					2010-05-15		2010-07-13		7
584	0	67	4	3	7					4	3	7					2011-07-21		2011-07-27		7
585	1	71	2	3	5					2	3	5					2010-06-30		2010-07-06		5
586	0	20	2	3	5					2	3	5					2012-09-10		2012-11-06		7
587	0	46	2	3	3	3	4			2	3	3					2010-07-19		2010-08-03		3
588	1	57	4	3	7					4	3	7					2010-06-15		2010-07-02		7
589	1	60	4	3	7					4	3	7					2010-06-16		2010-08-03		7
590	1	41	3	3	7					3	3	7	3	6			2010-06-15		2010-06-18		7
591	0	36	4	3	6	2	4			4	3	6	2	4			2010-06-17		2010-06-22		4
592	0	68	2	3	1					2	3	1					2010-06-24	2011-02-25			1
593	0	73	4	3	7					4	3	7					2013-08-02		2013-08-05		7
594	0	54	3	3	7					3	3	7					2010-07-09		2010-07-20		7
595	0	75	4	3	7	2	1			4	3	4	2	1			2010-09-17	2010-11-11			1
596	1	42	2	3	8					2	3	8					2010-07-21	2011-10-25		GC	8
597	1	53	3	3	7					3	3	7					2010-07-19		2010-07-21		7
598	0	51	3	3	6	2	7			3	3	6	3	8			2010-07-20		2010-07-22		6
599	0	47	3	3	5	2	1			2	3	5					2010-07-09	2014-10-21			8
600	1	62	3	3	7					3	3	7					2010-07-22		2010-07-26		7
601	0	29	2	3	5					2	3	5					2010-09-02		2010-10-18		5
602	1	28	4	3	7					4	3	7					2010-08-06		2010-09-07		7
603	1	36	3	3	8	3	6			3	3	8	3	6			2010-08-04		2010-08-10		8
604	0	68	3	3	6					3	3	6					2012-09-03	2013-08-29			6
605	0	57	3	3	7					3	3	7					2010-09-02		2010-11-16		7
606	1	35	2	3	8					2	3	8					2010-08-18		2010-09-07	GC	8
607	1	43	4	3	6	2	4			4	3	6	3	4			2010-08-13	2012-10-09			6
608	0	70	3	3	6					3	3	6					2010-08-30		2010-09-07		6
609	1	62	2	3	5					2	3	5					2010-09-13		2010-10-25		5
610	0	82	4	3	4	2	7			3	3	4	3	6			2010-09-07		2010-09-08		4
611	0	18	3	3	8					2	3	8					2010-08-31		2010-10-01		8
612	1	46	2	3	5	2	3			2	3	5	3	1			2011-01-13	2013-09-27			5
613	0	81	1	3	1					1	3	1					2010-06-18	2013-07-18			1
614	0	62	3	3	7					3	3	7	3	4			2010-09-07		2010-09-09		7
615	1	24	2	3	1	3	8			2	3	1					2010-11-15		2010-11-17		1
616	1	54	4	3	4					4	3	4					2010-09-16		2010-09-17		4
617	0	69	2	3	5					2	3	5					2010-10-06	2014-02-05			5
618	0	59	4	3	4					4	3	4					2010-09-20		2010-09-28		4
619	1	73	4	3	7					3	3	7					2010-09-20		2010-09-30		7
620	0	54	4	3	4					4	3	4					2012-08-22		2012-08-28		4
621	1	83	2	3	8	2	6			2	3	8	3	6			2010-11-18		2010-12-10		8
622	0	58	3	3	6					4	3	6					2010-09-29		2010-10-07		6
623	1	39	4	3	7					4	3	7					2010-10-01		2010-10-08		7
624	1	46	3	3	8	3	7			3	3	8					2010-10-04		2010-10-29		8
625	0	58	3	3	7					3	3	7					2010-10-07		2010-10-21		7
626	1	54	2	3	7					2	3	7					2010-10-21		2010-10-25		7
627	0	63	3	3	7	2	6			3	3	7					2010-10-29		2010-11-02		7
628	1	19	3	3	8	2	6			3	3	8	3	6			2010-11-25		2011-01-21		8
629	0	53	3	3	7	3	6			3	3	7					2010-11-02		2010-11-11		7
630	1	58	4	3	7					4	3	7					2010-11-04		2010-11-19		7
631	1	57	2	3	5					2	3	5					2011-01-20	2012-01-11			5
632	0	50	4	3	2					4	3	2					2010-11-12	2011-01-06		Medication으로 치료	1
633	1	41	4	3	1	2	4			4	3	1					2010-11-17	2013-02-21			1
634	0	40	4	3	7					4	3	7					2010-12-02		2010-12-14		7
635	0	60	2	3	5					2	3	5					2010-11-26		2011-02-10		5
636	0	40	3	3	7					3	3	7					2010-11-15		2010-11-18		7
637	0	41	3	3	8					3	3	8	3	7			2010-11-25		2010-12-23		8
638	0	48	2	3	5					2	3	5					2010-11-25		2010-12-20		5
639	0	65	4	3	7					4	3	7					2010-12-17		2010-12-21		6
640	0	46	3	3	1	2	4			3	3	1					2010-12-30	2013-08-30			1
641	1	55	2	3	1	2	5			2	3	5					2010-10-28	2011-05-09			1
642	0	61	3	3	6					3	3	6					2010-12-16		2011-01-18		6
643	0	70	4	3	6					4	3	6					2010-12-20		2010-12-21		6
644	1	57	4	3	6					4	3	6					2011-05-29		2015-01-09		6
645	0	64	2	3	1					2	3	1					2010-12-20	2011-01-03			1
646	1	19	3	3	8	2	1			3	3	8	2	1			2011-01-28		2011-05-02		8
647	0	38	4	3	4	2	3			4	3	4					2011-01-31		2011-02-16		1
648	0	33	4	3	2					4	3	2					2011-01-05		2011-02-22		2
649	0	40	2	3	5	3	8			2	3	5					2011-01-12	2014-05-16			5
650	1	69	3	3	6					3	3	6					2011-01-14		2011-01-17		6
651	1	60	4	3	7	2	6			4	3	7					2011-01-10		2011-01-14		7
652	0	50	3	3	6					3	3	6					2011-01-18		2011-01-20		6
653	1	42	2	3	5					2	3	5					2011-01-31	2014-07-11			5
654	1	37	4	3	7					4	3	7					2011-01-25		2011-01-27		7
655	0	26	2	3	1					2	3	1					2011-11-02	2013-11-07			1
656	0	43	4	3	7	2	6			4	3	6					2011-01-31		2011-02-09		6
657	0	44	3	3	7					3	3	7					2011-02-08		2011-02-10		7
658	1	38	2	3	5					2	3	5					2011-02-01		2011-03-22		5
659	1	29	4	3	1	2	4			4	3	1					2011-02-08		2011-03-14		7
660	0	43	4	3	4	2	7			4	3	4					2011-02-17		2011-03-14		4
661	1	65	3	3	7	2	6			3	3	7	3	6			2011-03-08		2011-03-10		7
662	0	61	3	3	6	2	1			3	3	6	2	1			2011-03-29	2013-08-08			1
663	1	70	3	3	7					3	3	7					2011-03-22		2011-03-25		5
664	0	62	4	3	6	2	7			4	3	6					2011-04-05		2011-04-13		4
665	0	63	3	3	4	3	1			3	3	4	2	3			2011-04-01		2011-05-23		4
666	0	51	4	3	7					4	3	7					2011-04-13		2011-04-14		7
667	0	51	4	3	7	2	6			4	3	7					2011-04-07		2011-04-21		7
668	1	31	2	3	5					2	3	5					2011-04-13	2014-10-24			5
669	0	63	3	3	7	3	6			3	3	7					2011-04-15		2011-04-28		7
670	0	46	3	3	7					3	3	7					2011-04-28		2011-05-31		4
671	1	49	4	3	7	2	6			4	3	7					2011-04-13		2011-04-18		7
672	0	64	4	3	4					4	3	4					2011-04-18	2011-09-10		다른 조직에서 biopsy하고 CTx	4
673	0	57	4	3	4					4	3	4					2011-05-02		2011-05-04		4
674	1	35	4	3	6	2	7			4	3	6	2	7			2012-11-30	2013-11-08			6
675	1	36	2	3	8	2	1			2	3	1					2011-05-16		2011-06-21		8
676	0	49	2	3	8	2	6			4	3	7	2	6			2011-06-02		2011-06-07		6
677	0	43	4	3	7					4	3	7					2013-06-03		2013-06-07		7
678	0	58	2	3	6	2	8			2	3	6	2	8			2011-05-24		2011-06-07		8
679	0	65	3	3	8					3	3	8					2011-05-27	2013-12-28			8
680	1	68	2	3	8					2	3	8					2011-06-07		2011-06-17		8
681	1	51	3	3	6					3	3	6					2011-06-09	2011-09-08			6
682	1	36	4	3	7	2	1			4	3	7					2011-06-06		2011-06-08		7
683	0	33	3	3	7					3	3	7					2011-06-11		2011-06-21		7
684	0	74	4	3	7					3	3	7					2011-06-11		2011-06-28		7
685	1	25	1	3	5	3	1			1	3	5	3	1			2013-09-21	2014-06-24			5
686	0	65	4	3	4					4	3	4					2011-07-02		2011-07-18		4
687	0	49	2	3	5					2	3	5					2011-07-04		2011-07-08		5
688	0	24	1	3	8	2	1			1	3	1					2012-01-04	2013-12-30			1
689	0	53	4	3	6	3	7			4	3	6	2	7			2011-07-06		2011-07-21		6
690	1	53	3	3	1	3	4			2	3	1					2011-07-28	2012-04-28			1
691	1	72	4	3	6	2	7			4	3	2					2011-07-14		2011-07-26		7
692	0	49	3	3	7					3	3	7					2011-07-05		2011-07-15		7
693	1	59	4	3	4	3	7			4	3	4	3	7			2011-07-11		2011-07-19		4
694	0	55	4	3	7	2	5			3	3	7					2011-07-18		2011-07-21		7
695	1	65	4	3	4					4	3	4					2011-07-18		2011-07-22		4
696	1	44	2	3	5					2	3	5					2011-08-23		2011-09-06		5
697	1	68	2	3	8					2	3	8	3	6			2011-07-26		2011-07-29		8
698	1	50	2	3	5	2	1			2	3	5	2	1			2011-09-21		2012-10-22		1
699	0	48	3	3	7					3	3	7					2011-08-09		2011-08-26		7
700	0	19	2	3	8					2	3	8					2011-08-08		2011-08-16		8
701	1	51	4	3	4					4	3	4					2011-08-11		2012-09-24		4
702	0	42	4	3	7					4	3	7					2011-08-22		2011-09-01		7
703	1	51	3	3	7					3	3	7	2	4			2011-09-06		2011-12-04		7
704	0	36	2	3	7	3	6			2	3	7	3	6			2011-08-31		2011-09-02		7
705	0	63	3	3	7					3	3	7					2011-08-29		2011-08-23		7
706	1	45	3	3	7					3	3	7					2011-08-30		2011-09-01		7
707	0	57	3	3	7	2	6			3	3	7					2011-08-29		2011-09-08		7
708	0	63	3	3	6					3	3	6	3	7			2011-09-27	2012-05-19			6
709	1	71	4	3	7					4	3	7	3	4			2011-09-05		2011-09-20		7
710	0	42	2	3	5					2	3	5					2011-10-17		2011-10-24		5
711	0	53	4	3	7					4	3	7					2011-09-14		2011-09-19		7
712	0	44	3	3	8	2	7			3	3	8					2011-09-29		2011-10-10		8
713	0	72	3	3	6	2	7			3	3	6					2011-09-19		2011-09-22		6
714	0	34	2	3	8					2	3	8					2011-09-21		2011-09-27		8
715	1	64	4	3	7					4	3	7					2011-09-29		2011-10-04		7
716	0	34	3	3	7					3	3	7	2	6			2011-10-12		2011-10-17		7
717	1	71	3	3	7					2	3	7					2011-10-06		2011-10-10		7
718	0	29	2	3	3					2	3	3	3	1			2011-10-18	2013-11-29			3
719	0	58	4	3	4					4	3	4					2011-10-18		2011-10-24		4
720	0	60	4	3	1	2	4			4	3	1	3	2			2011-10-14	2011-11-21			1
721	0	75	4	3	7					4	3	7					2011-10-18		2011-10-25		6
722	0	86	4	3	6					4	3	6					2011-10-19	2011-12-22			6
723	0	60	4	3	7	2	6			4	3	6					2011-10-20		2011-10-25		6
724	0	59	2	3	1					2	3	1	2	5			2013-02-25		2013-03-14		1
725	1	73	4	3	4					4	3	4					2011-10-21		2011-11-01		4
726	1	30	2	3	5					2	3	5					2011-11-02		2011-12-09		5
727	0	42	3	3	7	2	8			3	3	7	3	8			2011-11-06		2011-11-08		7
728	0	37	1	3	1					3	3	1					2011-11-08	2011-11-28			1
729	1	19	2	3	1	3	5			2	3	1	3	5			2011-12-09	2013-01-03			1
730	0	32	3	3	6					3	3	6					2011-11-22		2011-12-13		6
731	1	65	4	3	2	3	6			4	3	2	3	6			2012-01-19		2012-01-25		2
732	0	49	4	3	7					4	3	7					2011-11-22		2011-11-24		7
733	0	53	2	3	1	2	4			2	3	1					2012-03-12	2014-02-28			1
734	0	51	2	3	8					2	3	8					2012-03-29	2013-12-06			8
735	0	53	4	3	7					4	3	7					2011-11-29		2011-12-05		7
736	0	59	3	3	3	2	4			3	3	4	2	7			2011-12-04		2012-01-02	histoctic sarcoma	8
737	0	54	2	3	7					2	3	7	3	6			2011-12-04		2011-12-07		7
738	0	45	3	3	7					2	3	7					2011-12-12		2012-01-02		7
739	1	37	3	3	7					3	3	7					2011-12-12		2011-12-16		7
740	0	44	2	3	1					2	3	1					2011-12-21	2013-02-15			1
741	0	53	3	3	7	2	6			3	3	7					2012-01-26		2012-01-27		7
742	1	45	2	3	5					2	3	5					2011-12-29	2012-04-05			5
743	0	71	4	3	7					3	3	7					2013-09-18		2013-09-25		7
744	0	65	4	3	7					4	3	7					2011-12-26		2012-01-02		7
745	0	34	4	3	7					3	3	7					2011-12-29		2012-01-02		7
746	1	54	2	3	1					2	3	1					2012-01-10	2012-10-25			1
747	1	34	3	3	5					2	3	5					2012-01-02		2012-02-06		5
748	0	55	4	3	7					4	3	7	2	4			2012-01-05		2012-01-09		7
749	0	62	4	3	7					4	3	7					2012-01-02		2012-01-12		7
750	1	30	2	3	5	2	1			2	3	5	2	1			2012-02-13	2012-11-28			1
751	0	53	2	3	5					2	3	5					2012-01-25		2012-03-23		5
752	0	48	3	3	7					3	3	7					2012-01-16		2014-04-07		7
753	0	38	2	3	5					2	3	5					2012-02-06		2012-04-03		5
754	1	36	3	3	5	2	6			3	3	5	3	8			2012-02-01		2012-02-14		5
755	0	57	4	3	4					4	3	4					2012-02-01		2012-02-02		4
756	1	24	3	3	1					3	3	1					2012-02-04	2013-04-11			1
757	0	29	4	3	4	2	1			2	3	4	3	3			2012-02-03		2012-02-09		4
758	1	69	4	3	4	2	1			2	3	4	3	3			2012-02-17		2012-03-13		4
759	0	66	2	3	1					2	3	1					2012-12-28	2013-01-07			1
760	0	36	2	3	5					2	3	5					2012-02-23		2012-04-10		5
761	0	52	4	3	7					4	3	7					2012-02-23		2012-03-06		7
762	0	31	2	3	8					3	3	8					2012-02-22		2012-02-27		8
763	1	57	3	3	7					3	3	7					2012-02-27		2012-02-28		7
764	0	55	3	3	7					2	3	7					2013-03-02		2013-03-05		7
765	1	72	3	3	8					3	3	8	3	6			2012-03-05		2012-03-13		8
766	0	66	2	3	3	2	1			2	3	3	3	1			2012-03-14	2012-04-18			3
767	1	61	4	3	7					3	3	7					2012-03-16		2012-03-23		7
768	1	59	4	3	2					4	3	2					2012-04-24	2014-10-02			1
769	1	44	3	3	7	2	6			3	3	7					2012-03-06		2012-04-09		7
770	0	58	4	3	7					2	3	7					2012-04-19		2012-05-04		7
771	0	53	4	3	1					3	3	1					2012-03-23	2012-04-19			1
772	0	40	2	3	1	2	4			2	3	1	3	4			2012-03-25	2013-09-13			1
773	0	44	4	3	7					4	3	7					2012-03-26		2012-03-27		7
774	0	52	3	3	7					2	3	7					2012-03-30		2012-04-04		7
775	1	44	3	3	7	2	6			3	3	7					2012-03-27		2012-03-29		7
776	1	38	3	3	7					3	3	7					2012-03-29		2012-03-30		7
777	1	47	4	3	7					4	3	7					2012-04-01		2012-04-03		7
778	1	35	2	3	5					2	3	5					2012-04-10		2012-06-22		8
779	0	20	2	3	8					2	3	8					2012-05-08		2012-06-25		8
780	1	56	3	3	7					3	3	7					2012-04-13		2012-04-26		6
781	1	30	3	3	7					3	3	7					2012-04-13		2012-04-16		7
782	0	67	3	3	7					3	3	7					2013-07-21		2013-07-31		7
783	0	38	3	3	7					2	3	7					2012-04-17		2012-4626		7
784	1	37	4	3	7					4	3	7					2012-04-17		2012-05-14		7
785	1	38	4	3	7					3	3	7					2012-04-19		2012-04-24		7
786	1	62	4	3	7					3	3	4					2012-04-20		2012-05-14		4
787	0	68	3	3	7					3	3	7	3	5			2012-04-27		2012-05-03		7
788	0	45	3	3	1	2	4			3	3	1	2	4			2012-05-07		2012-06-25		4
789	0	66	2	3	1	2	5			2	3	1					2008-03-14	2012-05-09		변화 없음	1
790	1	70	4	3	4					4	3	4					2012-05-03		2012-05-07		4
791	0	68	4	3	4	2	7			4	3	4					2012-05-03		2012-05-18		4
792	1	54	2	3	4	3	3			2	3	4	3	3			2012-05-04	2013-06-21			1
793	1	51	4	3	7					4	3	7					2012-05-12		2012-05-23		7
794	0	44	3	3	7	2	6			3	3	7					2012-05-14		2012-07-24		7
795	0	56	3	3	7	3	4			3	3	7					2013-08-25		2013-08-30		7
796	1	51	2	3	1					2	3	1					2011-01-12	2012-08-08		변화 없음	1
797	1	49	4	3	4	3	7			3	3	4	3	7			2012-12-14		2013-01-08		4
798	0	54	4	3	7					3	3	7					2012-05-24		2012-06-05		7
799	0	67	3	3	7	3	4			3	3	7					2012-05-31		2012-07-24		8
800	0	27	2	3	1					2	3	1					2012-06-25	2013-01-03			1
801	0	40	2	3	5					2	3	5					2012-06-18		2012-08-14		5
802	0	56	2	3	7	2	6			2	3	8					2012-06-11		2012-06-20		8
803	1	31	2	3	5					2	3	5					2012-06-28	2012-12-21		Cortical dsplasia	1
804	1	47	4	3	7					3	3	7					2012-06-13		2012-06-21		7
805	0	73	3	3	6					3	3	6					2012-06-18	2014-06-03			6
806	1	53	3	3	7	2	6			4	3	6					2012-06-16		2012-06-29		7
807	1	18	2	3	3					2	3	3					2012-06-19	2015-01-03			3
808	1	53	4	3	6					4	3	6					2012-06-25	2012-12-14			6
809	0	18	2	3	5					2	3	5					2012-08-02		2012-08-24		5
810	1	29	4	3	7					4	3	7	2	8			2012-07-09		2012-08-02	GC	8
811	1	26	3	3	8					3	3	8					2012-07-11	2014-02-19			8
812	1	64	2	3	6	3	8			2	3	6	3	1			2013-10-31	2014-10-02			6
813	0	54	3	3	7	2	6			3	3	7					2012-07-13		2012-08-14		7
814	1	56	2	3	1					2	3	1					2012-10-02	2013-11-11			1
815	1	38	3	3	7	2	8			3	3	8					2012-07-16		2012-08-02		8
816	1	32	3	3	7	2	8			3	3	7					2012-07-18		2012-08-07		8
817	1	37	2	3	6					3	3	6					2012-07-23	2015-03-03			6
818	1	39	3	3	8	3	6			3	3	6	3	8			2012-07-23		2012-08-01		3
819	1	41	4	3	6					4	3	6					2012-07-30	2012-12-15			6
820	1	73	4	3	1					4	3	1					2013-07-24	2013-07-29			1
821	0	51	4	3	4	2	7			4	3	4					2012-09-04		2012-09-24		4
822	1	57	4	3	7					4	3	7					2012-08-16		2012-08-22		7
823	1	72	3	3	4	2	1			3	3	4	2	1			2013-03-17		2013-04-12	lphoma인지 vasculitis?	1
824	1	31	2	3	3	2	5			2	3	3	3	5			2012-08-06	2013-09-14			3
825	0	44	2	3	5					2	3	5					2012-08-12		2012-08-16		5
826	1	69	4	3	7	2	6			4	3	7					2012-08-13		2012-08-28		7
827	0	52	4	3	1					4	3	1	2	4			2012-08-17	2014-04-08			1
828	0	49	4	3	7					4	3	7					2012-09-01		2012-09-04		7
829	0	47	2	3	8					2	3	8					2012-09-05		2012-10-22		5
830	0	62	4	3	2					4	3	2					2012-09-05		2012-09-13		2
831	0	22	2	3	5					2	3	5					2012-09-10		2012-09-17		5
832	1	41	2	3	5					2	3	5					2012-09-14		2012-09-18		5
833	0	38	3	3	7	3	5			3	3	7	3	6			2013-07-20		2013-07-30		7
834	0	48	4	3	7	2	1			4	3	7	2	1			2012-09-17		2012-09-21		7
835	1	54	4	3	7	2	6			4	3	7					2012-09-19		2012-09-21		7
836	0	44	4	3	4					3	3	4					2012-09-24		2012-10-22		4
837	0	50	4	3	1	2	5			4	3	1	2	5			2012-09-22		2012-09-26		5
838	0	58	2	3	1	2	5			2	3	1	2	5			2012-10-08	2014-02-07			1
839	1	35	2	3	8					2	3	8					2012-09-28		2012-10-05		8
840	1	18	4	3	8	3	7			4	3	8	3	7			2012-10-08		2012-10-22	PNET	8
841	0	60	3	3	6					3	3	6					2012-10-29		2012-11-01		6
842	0	47	4	3	7					4	3	7					2012-10-23		2012-11-06		7
843	1	42	2	3	5					3	3	7	2	5			2012-10-25		2012-11-05		5
844	1	31	3	3	7					2	3	1	2	5			2012-12-06	2015-01-03			5
845	0	34	4	3	7	2	5			4	3	4	3	7	2	5	2012-11-28		2012-11-30		5
846	1	52	4	3	6					4	3	6	2	7			2012-12-03		2012-12-07		6
847	0	66	3	3	7					3	3	7					2012-11-21		2012-11-26		7
848	1	53	4	3	7	2	5			3	3	7	2	5			2012-12-06		2012-12-24		7
849	0	61	3	3	6	3	7			3	3	6	3	7			2012-11-12	2013-06-25			1
850	1	57	2	3	5					2	3	5					2012-12-24		2013-01-22		5
851	0	54	3	3	6	2	7			3	3	6					2012-12-26		2012-12-31		6
852	0	60	3	3	4					3	3	4					2012-12-22		2012-12-24		4
853	1	66	3	3	7					3	3	7					2012-12-31		2013-01-17		7
854	1	43	2	3	5					2	3	5					2013-01-08		2013-01-17		7
855	0	39	3	3	7					3	3	7					2013-01-01		2013-01-21		7
856	1	63	3	3	8	3	6			3	3	8	3	6			2012-12-28		2013-01-04		8
857	0	65	4	3	7					4	3	7					2013-01-05		2013-01-08		7
858	1	37	3	3	5	3	7			3	3	6	3	7			2013-01-10		2013-01-15		8
859	1	52	4	3	4	2	3			4	3	4	2	3			2013-01-20		2013-01-22		4
860	0	21	4	3	7					4	3	7					2013-01-28		2013-01-31		7
861	1	74	4	3	2					4	3	2					2013-02-01		2013-02-02		2
862	1	70	3	3	7					2	3	7					2013-02-04		2013-02-08		7
863	1	66	3	3	6					3	3	6	2	8			2013-02-27	2014-07-31			6
864	0	53	3	3	4					3	3	4					2013-02-18		2013-02-19		4
865	1	50	2	3	8	3	3			2	3	8	3	5			2013-02-27		2013-03-04		8
866	1	64	3	3	4					3	3	4	3	3			2013-03-06		2013-04-08		1
867	1	45	4	3	7					4	3	7					2013-02-27		2013-03-14		7
868	0	42	2	3	1	2	3			2	3	1					2013-03-08	2013-05-06			1
869	1	30	2	3	1	2	4			2	3	1	3	3			2013-04-10	2015-01-03			1
870	1	27	2	3	5					2	3	5					2013-05-07		2013-05-16		5
871	1	62	3	3	7					2	3	5					2013-05-13		2013-05-20		7
872	0	18	3	3	7	3	8			3	3	8	2	7			2013-05-01		2013-05-15		7
873	1	68	3	3	8	3	6			3	3	8	3	6			2013-06-04		2013-06-11		8
874	0	71	3	3	7	3	6			3	3	7	3	6			2013-05-08		2013-05-22		7
875	1	62	3	3	7					3	3	7					2013-05-09		2013-05-10		7
876	0	47	3	3	7	3	6			3	3	6					2013-05-10		2013-05-13		7
877	1	64	4	3	4					4	3	4					2013-05-12		2013-05-14		4
878	1	34	2	3	1	2	4			2	3	1	2	5			2013-05-14		2014-01-10		5
879	0	69	4	3	7					4	3	7					2013-05-15		2013-05-21		7
880	0	42	4	3	2					4	3	2					2013-05-20		2013-05-20		2
881	0	63	4	3	2					4	3	2					2013-05-25		2013-05-27		2
882	1	57	4	3	4	2	1			2	3	1					2013-05-31	2013-10-17			1
883	0	51	4	3	7					4	3	7					2013-05-29		2013-06-04		7
884	1	26	3	3	7					2	3	5					2013-05-31		2013-06-04		7
885	1	22	2	3	1					2	3	1					2013-07-14	2014-11-28			1
886	0	54	2	3	5					2	3	5					2013-06-25	2013-09-22			7
887	1	76	4	3	4					3	3	4					2013-06-20		2013-06-26		4
888	0	58	4	3	6					4	3	6					2013-06-21		2013-06-27		6
889	1	53	2	3	5					2	3	5					2013-07-03		2013-07-08		7
890	1	53	4	3	4					4	3	4					2013-06-29		2013-07-01		4
891	1	59	4	3	7					4	3	7					2013-07-04		2013-07-08		7
892	1	32	2	3	5					2	3	5					2013-07-24		2013-09-02		7
893	0	27	2	3	5					2	3	5					2013-08-08		2013-09-30		5
894	0	45	2	3	1					2	3	1	3	5			2013-08-08	2013-09-24			1
895	0	58	4	3	7					4	3	1	3	7			2013-08-10		2013-08-29		5
896	0	69	2	3	1					2	3	5					2013-08-06	2015-04-09			1
897	1	47	4	3	7					4	3	7					2013-08-10		2013-08-20		7
898	0	54	4	3	6					4	3	6					2013-08-14		2013-08-16		6
899	1	55	3	3	7					3	3	7					2013-08-13		2013-08-16		7
900	0	61	3	3	7					3	3	7					2013-08-08		2013-09-04		7
901	0	49	4	3	7					3	3	7					2013-08-10		2013-08-20		7
902	0	60	2	3	7	3	6			2	3	7	3	6			2013-08-16		2013-08-19		7
903	0	63	2	3	5	2	7			2	3	5					2013-08-17		2013-09-03		7
904	0	46	2	3	5					2	3	5					2013-08-23		2013-08-26		7
905	0	58	3	3	6					3	3	6					2013-08-23		2013-09-06		6
906	0	46	4	3	1					4	3	1					2013-08-19	2013-11-02			1
907	0	64	3	3	7					3	3	7					2013-09-03		2013-09-16		7
908	0	65	3	3	7					3	3	7	3	6			2013-08-29		2013-09-04		7
909	0	64	4	3	6	2	7			4	3	6					2013-08-31		2013-09-03		6
910	0	42	2	3	1					2	3	1					2013-08-31		2014-05-19		1
911	0	74	3	3	7					3	3	7					2013-09-06		2013-09-30		7
912	0	20	3	3	8					2	3	8					2013-09-29		2013-10-01		8
913	1	41	4	3	7	2	8			4	3	7	3	5			2013-09-10		2013-09-16		5
914	1	69	2	3	1	1	4			2	3	1	3	6			2013-10-12		2013-12-09		1
915	0	66	3	3	7					2	3	7					2013-09-18		2013-10-10		7
916	1	59	4	3	7					4	3	7					2013-09-17		2013-09-24		7
917	1	59	3	3	7	3	6			3	3	7	3	6			2013-09-15		2013-09-17		7
918	0	58	2	3	1					2	3	1					2013-09-13	2013-10-02			1
919	0	44	4	3	7					3	3	7					2013-09-24		2013-10-16		7
920	0	61	2	3	1					2	3	1	2	5			2013-10-07	2014-03-13			1
921	1	56	3	3	7	2	6			2	3	7					2013-09-27		2013-10-01		7
922	0	62	3	3	4	3	7			3	3	4					2013-10-03		2013-10-08		4
923	1	33	2	3	5					2	3	5					2013-11-06		2013-12-03		5
924	0	51	2	3	5					2	3	5					2013-11-01		2013-11-25		5
925	0	65	3	3	7					3	3	6					2013-10-28		2013-11-12		7
926	0	53	3	3	7					3	3	7					2013-10-31		2013-11-01		7
927	1	34	2	3	5					2	3	5					2013-11-14		2013-12-05		5
928	0	61	4	3	7					4	3	7					2013-11-12		2013-11-15		7
929	1	76	4	3	4	2	7			3	3	4					2013-11-13		2013-12-02		4
930	1	56	4	3	6	2	7			4	3	7					2013-11-16		2013-11-20		7
931	1	48	4	3	3					3	3	3	2	6			2013-11-21		2013-12-09		3
932	0	26	3	3	7	3	8			3	3	7	2	8			2013-11-21		2013-12-09		7
933	0	58	4	3	7					3	3	7					2013-11-23		2013-12-04		7
934	0	77	4	3	4	2	7			4	3	4	2	7			2013-12-10		2013-12-19		4
935	1	56	2	3	4	3	1			2	3	3					2013-12-10		2013-12-11		4
936	1	48	4	3	7					4	3	7					2013-12-10		2013-12-13		7
937	1	22	2	3	8	2	7			2	3	8					2013-12-24		2013-12-30		8
938	1	66	4	3	7					3	3	7					2013-12-20		2013-12-23		8
939	0	49	3	3	7	2	8			4	3	7	3	5			2014-03-10		2014-03-24		7
940	0	46	4	3	2					4	3	2					2014-03-14		2014-03-24		2
941	1	29	4	3	4					3	3	4					2014-03-16		2014-03-24		4
942	1	55	3	3	7					2	3	7	2	6			2014-03-20		2014-03-24		7
943	0	44	1	3	8					1	3	8	2	5			2003-03-01	2014-03-25			8
944	0	57	3	3	7	2	6			4	3	7	3	6			2014-03-28		2014-04-03		7
945	1	57	3	3	7					3	3	7					2014-04-02		2014-04-04		7
946	1	47	4	3	7					4	3	7					2014-04-03		2014-04-04		7
947	0	62	3	3	7					4	3	7					2014-04-03		2014-04-07		7
948	1	49	2	3	5					2	3	5	2	1			2014-04-08		2014-05-28		7
949	1	79	3	3	7					4	3	7	2	1	2	8	2014-04-11		2014-05-26		8
950	1	60	3	3	7					3	3	7					2014-04-11		2014-04-16		7
951	1	41	2	3	5					3	3	7	2	8			2014-04-16		2014-04-29		7
952	0	32	3	3	6	2	7			2	3	5					2014-04-18		2014-05-20		8
953	0	74	3	3	7	2	7			3	3	6					2014-04-18		2014-04-30		6
954	1	71	3	3	7	2	6			3	3	7					2014-04-22		2014-04-28		7
955	1	58	2	3	5					2	3	5					2014-04-24		2014-06-16		5
956	1	51	4	3	7					3	3	7					2014-04-26		2014-05-07		7
957	0	25	2	3	5	2	1			2	3	5	2	7			2014-04-29		2014-05-08		8
958	0	63	3	3	7	2	5			4	3	7	2	6			2014-04-29		2014-05-08		7
959	0	31	3	3	8	2	7			2	3	5					2014-04-30		2014-05-12		7
960	0	75	4	3	7					2	3	7	2	4			2014-05-01		2014-05-07		7
961	0	32	4	3	7	2	6			4	3	7					2014-05-03		2014-05-15		7
962	0	61	3	3	7					3	3	7					2014-05-12		2014-05-23		7
963	1	31	4	3	7					4	3	7					2014-05-15		2014-05-16		7
964	1	54	3	3	7					3	3	7					2014-05-18		2014-05-27		7
965	0	63	4	3	7					3	3	7					2014-05-19		2014-06-13		7
966	0	43	2	3	5					2	3	5					2014-05-20	2015-03-17			5
967	1	55	4	3	7					4	3	7					2015-05-21		2014-06-13		7
968	0	38	2	3	5					2	3	5	2	8			2014-05-22	2014-11-29			5
969	0	64	2	3	8					2	3	8	2	6			2014-05-22		2014-06-17		8
970	0	35	3	3	7					2	3	5					2014-05-27		2014-05-29		7
971	0	54	4	3	7					4	3	7					2014-05-29		2014-06-16		7
972	1	54	3	3	6					3	3	6	3	7			2014-05-30		2014-06-03		6
973	0	27	4	3	7					4	3	7					2014-05-30		2014-06-13		7
974	0	62	4	3	6					4	3	6					2014-06-06		2017-07-07		6
975	1	69	4	3	7					4	3	7					2014-06-07		2014-06-10		7
976	0	28	3	3	7					3	3	7					2014-06-09		2014-06-12		7
977	0	34	1	3	8	2	1			2	3	8	3	1	3	5	2013-11-22	2014-06-10			8
978	1	66	3	3	7	3	6			3	3	7					2014-06-17		2014-06-27		7
979	0	64	2	3	5	2	1			2	3	5					2009-06-18		2014-08-12		5
980	1	62	4	3	7					4	3	7					2014-06-24		2014-06-25		7
981	0	60	3	3	7	2	6			4	3	7					2014-06-26		2014-06-30		7
982	1	75	4	3	7					4	3	7					2014-06-26		2014-07-03		7
983	1	72	2	3	4	2	7			2	3	4	3	7			2014-06-27		2014-07-09		7
984	0	43	2	3	5	2	8			2	3	5	3	8			2014-06-30		2014-09-19		5
985	1	56	2	3	5					2	3	5					2014-07-04	2015-02-08			5
986	1	52	4	3	7					3	3	7					2014-07-14		2014-07-16		7
987	1	45	3	3	6					3	3	6	3	7			2014-07-16		2014-07-29		6
988	1	66	2	3	7					2	3	7					2014-07-18		2014-08-22		7
989	0	55	3	3	6	3	8			4	3	6	2	7			2014-07-24		2014-08-14		6
990	0	36	2	3	7					2	3	7					2014-07-25		2014-10-28		7
991	0	74	4	3	4	2	7			4	3	6	3	7			2014-07-25		2014-08-13		7
992	0	60	3	3	6	2	7			4	3	6	3	7			2014-07-28	2015-01-29			6
993	1	53	3	3	7	2	6			2	3	6					2014-08-01	2015-01-13			6
994	0	77	3	3	7	2	6			3	3	7					2014-08-02		2014-08-27		7
995	0	54	4	3	4	2	7			4	3	4	2	7			2014-08-05		2014-08-20		4
996	1	22	2	3	5					2	3	5					2013-08-08	2014-08-06			5
997	0	55	4	3	7					2	3	5					2014-08-06		2014-08-07		7
998	0	68	3	3	6					3	3	6	3	1			2014-08-08	2015-02-05			6
999	1	65	2	3	5	2	1			2	3	5	3	7			2014-08-08		2015-01-13		5
1000	0	74	3	3	7					2	3	6	3	7			2014-08-10		2014-08-13		6
1001	0	82	4	3	6	2	4			4	3	6					2014-08-11	2014-09-12			5
1002	1	39	2	3	5					2	3	5					2014-08-12		2014-10-13		5
1003	0	49	3	3	4	2	6			2	3	7	2	4			2014-08-15		2014-09-03		7
1004	0	65	3	3	7	3	6			3	3	6	2	4			2014-08-22		2014-08-27		4
1005	0	71	3	3	5	2	7			2	3	7	3	6			2014-08-24		2014-10-14		7
1006	1	34	2	3	5	2	3			3	3	7					2014-08-26		2014-09-01		5
1007	1	60	3	3	6					4	3	6					2014-08-28	2015-03-06			5
1008	0	80	3	3	7	2	6			2	3	7	3	6			2014-09-02		2014-09-04		7
1009	1	75	4	3	4					4	3	4					2014-09-27		2014-09-30		4
1010	1	28	2	3	8					2	3	8	2	5			2014-03-17	2014-09-28			5
1011	1	53	2	3	5					2	3	5					2014-10-01		2014-11-24		5
1012	0	55	4	3	7					3	3	7					2014-10-08		2014-10-16		7
1013	1	19	2	3	5					2	3	5					2014-10-13		2014-12-09		7
1014	0	62	3	3	7	2	5			3	3	7					2014-10-14		2014-11-18		7
1015	0	59	4	3	7					4	3	7					2014-10-21		2014-10-23		7
1016	0	53	2	3	5					2	3	5					2014-10-24		2014-12-09		7
1017	0	57	4	3	7					3	3	7					2014-10-25		2014-11-03		7
1018	0	68	4	3	4					4	3	4					2014-10-27		2014-10-31		4
1019	0	32	2	3	8					1	3	8	3	5			2014-11-03		2014-12-09		8
1020	0	48	4	3	7					2	3	7					2014-11-05		2014-12-09		7
1021	1	62	4	3	4					4	3	4					2014-11-06		2014-11-14		4
1022	0	75	4	3	4					3	3	4					2014-11-11		2014-11-17		4
1023	0	30	2	3	5					2	3	5					2014-11-13		2014-11-25		5
1024	1	64	4	3	7					3	3	7					2014-11-13		2014-11-18		7
1025	0	56	3	3	7					4	3	7					2014-11-17		2014-12-16		7
1026	0	46	4	3	7					4	3	7					2014-11-18		2014-11-21		7
1027	1	58	4	3	4					4	3	4					2014-11-21		2014-11-24		4
1028	0	33	2	3	5	2	1			2	3	5					2014-04-08	2014-11-27			5
1029	0	53	3	3	6					3	3	6					2014-11-30		2014-12-15		6
1030	1	56	2	3	5	2	1			2	3	5	3	8			2014-05-27	2014-11-30			5
1031	0	69	4	3	7					4	3	7					2014-12-01		2014-12-22		7
1032	1	37	2	3	5					2	3	5					2014-12-02		2015-01-27		5
1033	0	71	2	3	6	3	1			2	3	6					2014-12-05	2015-02-17			6
1034	0	44	3	3	7	2	4			3	3	7					2014-12-05		2014-12-17		7
1035	0	60	3	3	7	2	6			2	3	7	2	6			2014-12-11		2015-01-05		7
1036	1	51	2	3	5					2	3	5					2014-12-21		2015-01-08		5
1037	0	29	2	3	5					2	3	5					2014-12-26		2015-01-07		5
1038	0	27	2	3	5	2	1			2	3	5					2007-08-17	2015-01-07			5

## Sheet: Conventional + DWI + Perfusion
No.	Sex (M 0 F 1)	Age	Diffusion grade	Perfusion grade	Grade	3 Dx	Grade	2 Dx	Grade	1 Dx	Diffusion grade	Perfusion grade	Grade	3 Dx	Grade	2 Dx	Grade	1 Dx	Final Dx
1	0	76	3	4	3	7					3	4	3	7					7
2	1	69	4	2	3	4					4	2	3	4					4
3	1	52	4	4	3	7					3	4	3	7					7
4	1	75	4	3	3	4					4	3	3	4					4
5	1	66	4	4	3	6					3	4	3	6					6
6	0	51	3	4	3	7	2	6			3	4	3	7					7
7	1	47	4	1	3	2					4	1	3	2					2
8	1	65	3	4	3	7	3	6			3	4	3	7					7
9	1	23	3	4	3	7	2	6			3	4	3	7	2	8			7
10	0	59	3	4	3	6	2	7			3	4	3	6	2	7			7
11	1	71	3	4	3	7	2	6			3	2	3	7	2	6			6
12	0	48	3	4	3	6					3	4	3	6					6
13	0	64	4	4	3	6					4	4	3	6					6
14	1	70	3	2	3	4					3	2	3	4					4
15	1	74	2	1	3	1					2	1	3	1					1
16	1	67	4	4	3	7					4	4	3	7					7
17	0	57	2	1	3	8					2	1	3	8					8
18	0	31	4	4	3	7					3	4	3	7					7
19	0	75	4	4	3	4					4	4	3	4					4
20	0	76	2	4	3	6					2	4	3	6					6
21	0	53	4	3	3	4					4	1	3	4					4
22	0	45	4	4	3	7					4	4	3	7					7
23	1	49	3	4	3	6	2	7			3	4	3	7					7
24	0	25	3	4	3	7	2	8			3	3	3	7	2	8			8
25	0	79	3	4	3	7					3	4	3	7					7
26	0	21	3	4	3	6	2	7			3	4	3	6	2	8			5
27	1	68	4	2	3	4					4	2	3	4					4
28	1	50	3	4	3	7					2	4	3	7					7
29	0	53	2	1	3	5	3	1			2	1	3	1	2	5			5
30	1	60	4	4	3	7					4	4	3	7					7
31	0	57	4	1	3	2					4	1	3	2					2
32	0	26	2	2	3	5					2	2	3	5					5
33	1	64	3	4	3	7					3	4	3	7					7
34	1	70	4	2	3	7					2	2	3	7	3	3			7
35	0	64	4	4	3	6					4	3	3	6					6
36	0	66	2	4	3	7	2	4			2	4	3	7	2	4			7
37	0	61	4	1	3	2					4	1	3	2					2
38	0	63	4	1	3	4	2	3			4	2	3	4	2	3			4
39	0	72	2	1	3	1					2	1	3	1					1
40	1	61	4	1	3	2					4	1	3	2					2
41	0	73	4	4	3	6					4	4	3	6					6
42	1	56	2	1	3	1					2	1	3	1					1
43	1	62	1	1	3	1					1	1	3	1					1
44	0	67	4	2	3	4					4	2	3	4					4
45	0	57	4	4	3	7					4	4	3	7					7
46	1	53	3	4	3	6	3	7			3	4	3	6	2	7			6
47	0	58	3	4	3	6					4	4	3	6					6
48	1	43	3	4	3	7					4	4	3	7					5
49	0	65	4	4	3	7					4	4	3	7					7
50	1	55	2	1	3	5					2	1	3	5					5
51	0	41	4	4	3	7	2	6			4	4	3	7					6
52	1	30	2	1	3	1					2	1	3	1					1
53	0	76	4	2	3	4					4	2	3	4					4
54	1	40	2	1	3	5	2	1			2	1	3	5	2	1			1
55	0	56	2	1	3	1	3	5			2	1	3	1	2	5			5
56	1	24	2	1	3	1	2	4			2	1	3	1	2	4			1
57	0	53	3	4	3	7					3	4	3	7					7
58	0	42	4	2	3	2					4	1	3	2					2
59	1	59	4	2	3	4					4	2	3	4					4
60	1	65	2	1	3	1					2	1	3	1					1
61	1	75	3	4	3	6					3	4	3	6					6
62	1	49	3	4	3	7	2	6			3	4	3	7	2	6			6
63	0	54	3	4	3	6					3	4	3	6					6
64	1	45	3	4	3	6					4	3	3	6	3	7			6
65	0	33	2	1	3	5					2	1	3	5					5
66	1	72	4	4	3	7	2	6			3	4	3	7	3	6			7
67	1	37	4	4	3	7					4	2	3	7					7
68	0	76	3	4	3	6					3	4	3	6					6
69	0	66	2	1	3	5	3	8			3	1	3	5	3	7			5
70	0	58	3	4	3	7					3	3	3	7					5
71	0	49	2	1	3	5					2	1	3	5					5
72	0	71	2	1	3	1	2	4			4	1	3	1					4
73	1	50	4	2	3	3					4	2	3	1	2	3			3
74	0	64	2	2	3	6					2	1	3	6					1
75	0	33	3	2	3	4					3	2	3	4					4
76	0	36	2	1	3	5					2	1	3	5					5
77	1	22	2	2	3	8					2	2	3	8					8
78	0	36	2	2	3	5					2	2	3	5					5
79	0	53	2	1	3	1					2	1	3	1					1
80	1	55	3	4	3	7					3	3	3	7					7
81	0	72	2	2	3	4					2	2	3	4					7
82	0	72	2	4	3	6					2	2	3	6					6
83	0	32	2	1	3	5					2	1	3	5					5
84	1	26	2	4	3	5	2	7			3	3	3	5	3	8			5
85	1	57	4	4	3	7					4	4	3	7					7
86	0	66	4	4	3	7					4	2	3	7	2	1			7
87	0	23	2	1	3	1					2	1	3	1					1
88	1	66	3	4	3	6	2	7			3	3	3	6					7
89	1	56	3	1	3	6	2	7			3	1	3	6	2	8			6
90	1	60	3	4	3	7					3	3	3	7					7
91	0	63	4	4	3	7	2	5			3	2	3	1	3	5			7
92	1	28	3	1	3	6					3	1	3	6					4
93	1	25	2	1	3	1					2	1	3	1					1
94	1	63	2	1	3	4	2	3			2	1	3	3	2	4	1	7	8
95	0	69	4	3	3	4	2	1			3	1	3	4	3	3			4
96	1	67	4	4	3	7					4	4	3	7	3	6			7
97	1	25	3	1	3	8					3	1	3	8					8
98	0	57	2	1	3	5					2	1	3	5					7
99	0	62	3	4	3	7	2	6			3	3	3	7					7
100	0	36	3	3	3	5	2	7			4	3	3	7	2	5			5
101	1	60	4	3	3	6					4	3	3	6					6
102	1	66	3	4	3	7	2	6			3	4	3	7					7
103	1	68	3	4	3	6	2	7			3	4	3	6	2	7			7
104	1	74	2	1	3	1					2	3	3	1					1
105	0	63	3	4	3	6					3	4	3	6					6
106	1	49	3	4	3	6	2	7			2	3	3	6	2	7			7
107	0	51	2	1	3	3	2	5			1	1	3	1					5
108	1	72	3	4	3	7					3	4	3	7					7
109	1	70	4	4	3	7					4	3	3	7					7
110	0	65	2	2	3	5					2	1	3	1					5
111	1	80	3	1	3	1					3	1	3	1	2	4			1
112	1	58	4	4	3	6	3	7			4	4	3	6					6
113	1	24	2	1	3	5					2	1	3	5					5
114	1	68	2	4	3	7					2	3	3	7					7
115	1	59	2	1	3	5					2	1	3	5					5
116	0	31	2	1	3	8					2	1	3	1					1
117	0	54	2	4	3	7					2	3	3	7					7
118	0	66	2	4	3	6					2	3	3	6					6
119	0	65	4	2	3	4					3	2	3	4					4
120	0	76	3	2	3	4	2	7			3	2	3	4	2	6			4
121	0	49	4	4	3	6					4	4	3	6					6
122	1	44	2	1	3	5					2	1	3	5					5
123	1	20	4	4	3	7					4	3	3	7					7
124	0	61	2	1	3	5					2	1	3	5					6
125	1	68	2	1	3	5					2	1	3	1					5
126	0	80	4	2	3	2					4	2	3	2					2
127	1	32	2	1	3	5					2	1	3	5					5
128	1	63	3	2	3	4					3	2	3	4					4
129	0	36	4	4	3	7					3	3	3	7					7
130	1	47	3	3	3	7					2	3	3	7					7
131	1	56	3	4	3	7					3	4	3	7					7
132	0	48	3	4	3	6					3	3	3	6					6
133	1	44	2	1	3	1	2	5			2	1	3	5	2	1			1
134	0	56	4	4	3	7					4	4	3	7					7
135	1	65	4	3	3	7					4	3	3	7					4
136	0	58	2	1	3	5	3	1			2	1	3	5					5
137	1	35	2	1	3	1	2	5			2	1	3	1	2	5			1
138	0	50	4	1	3	4	3	1			2	1	3	1	3	5			1
139	1	33	2	2	3	1	2	4			2	3	3	1					1
140	1	79	2	2	3	4					2	2	3	7	2	1			7
141	1	41	2	1	3	5					2	1	3	5					5
142	1	59	2	4	3	6					2	3	3	6					6
143	1	42	3	4	3	6	2	7			3	4	3	6	2	7			7
144	0	75	2	1	3	1					2	1	3	1					1
145	0	70	4	4	3	6					4	4	3	6	3	7			6
146	1	26	2	1	3	1					2	1	3	1					1
147	1	46	2	1	3	5					2	1	3	5					5
148	0	35	2	2	3	5					2	2	3	5					5
149	0	61	2	1	3	5	2	1			2	1	3	1	2	5			5
150	1	42	2	1	3	5					2	2	3	5					5
151	0	35	2	1	3	1					2	1	3	1					1
152	1	38	2	4	3	8					2	4	3	8					8
153	1	22	4	2	3	7					4	2	3	7					7
154	1	55	3	4	3	7					3	3	3	7					7
155	0	61	3	3	3	7					3	3	3	7					7
156	0	65	4	1	3	2					4	1	3	2					2
157	0	34	4	3	3	7					4	4	3	7					7
158	1	72	2	1	3	8					1	1	3	8					8
159	1	40	2	1	3	5	2	1			2	1	3	1					1
160	0	68	4	1	3	4					4	1	3	4					4
161	1	56	2	2	3	7	2	6			1	1	3	6	2	7			7
162	1	23	4	2	3	7					4	2	3	7					7
163	0	39	2	4	3	7	2	6			3	4	3	7					5
164	1	40	4	1	3	4	2	7			2	2	3	1					4
165	0	65	1	1	3	1					1	1	3	1					1
166	1	53	3	2	3	6					2	2	3	6					6
167	1	32	3	4	3	6					3	4	3	6					6
168	0	52	2	1	3	1					2	1	3	1					1
169	0	57	2	1	3	5					1	1	3	5					5
170	0	67	2	1	3	5					2	1	3	5					5
171	0	59	2	1	3	5	2	1			2	1	3	5	2	1			1
172	0	41	3	3	3	7	3	6			3	3	3	7	3	6			7
173	0	49	2	1	3	5					2	1	3	5					5
174	0	41	2	2	3	3	2	1			2	2	3	1	2	3			3
175	1	41	3	3	3	6					3	2	3	6					6
176	0	76	3	3	3	7					3	3	3	7					7
177	0	45	2	1	3	7					2	1	3	6					1
178	1	55	3	4	3	7					3	3	3	7					7
179	0	38	2	1	3	5					2	1	3	5					5
180	1	55	3	3	3	7					2	2	3	7					7
181	0	52	3	2	3	6	2	7			3	2	3	6					6
182	0	58	3	4	3	7					3	4	3	7					7
183	1	76	4	4	3	7					3	4	3	7					7
184	0	58	2	2	3	7					2	2	3	7					7
185	1	55	3	4	3	7	2	8			3	4	3	7					8
186	1	46	3	1	3	7	2	8			3	1	3	8	2	7			8
187	0	41	2	1	3	5					2	1	3	5					5
188	1	61	2	1	3	5					2	1	3	5					5
189	1	56	3	2	3	6	2	7			3	2	3	6	2	7			7
190	1	33	2	1	3	5					2	1	3	5					5
191	0	44	2	3	3	5	2	7			2	3	3	7					5
192	0	34	2	1	3	5					2	1	3	5					5
193	0	51	2	1	3	5					2	1	3	5					5
194	0	66	4	3	3	7					4	3	3	7					7
195	1	63	4	4	3	6					4	4	3	6					6
196	0	73	2	1	3	8					2	1	3	8					8
197	0	49	4	1	3	2					4	1	3	2					2
198	0	26	2	2	3	5					2	1	3	5					5
199	0	40	4	4	3	6	2	7			4	3	3	7					6
200	1	63	2	1	3	5					2	1	3	5					1
201	1	37	2	2	3	5					2	2	3	5					5
202	1	66	3	3	3	7	3	6			2	1	3	7					7
203	1	23	2	1	3	1	3	5			2	1	3	1	3	5			1
204	1	43	2	1	3	1					2	1	3	1					1
205	0	58	2	4	3	6	3	7			2	3	3	6					6
206	0	57	4	4	3	6	2	7			4	4	3	6	2	7			6
207	1	27	2	2	3	5					2	1	3	5					5
208	1	32	2	1	3	5					2	1	3	5					5
209	0	30	1	1	3	5	3	8			1	1	3	5					5
210	0	70	4	2	3	4					4	2	3	4					4
211	1	28	2	2	3	5					2	2	3	5					5
212	1	54	2	1	3	5	2	1			2	1	3	5					1
213	1	19	3	3	3	7					2	3	3	7					7
214	1	26	2	2	3	5					2	2	3	5					5
215	0	32	2	2	3	5					2	2	3	5					5
216	1	26	2	4	3	5	2	7			2	3	3	5					5
217	0	53	4	1	3	4					3	1	3	4					4
218	0	42	4	1	3	2					2	1	3	2					2
219	1	34	2	1	3	5					2	1	3	5					5
220	1	52	4	1	3	4					3	2	3	4					4
221	1	51	3	2	3	6					3	2	3	6					6
222	1	48	2	1	3	1	2	4			2	1	3	1	2	4			1
223	0	47	2	1	3	5					2	1	3	1	2	5			5
224	1	40	4	4	3	7	2	4			3	2	3	4					7
225	0	36	2	2	3	5	2	7			2	2	3	5					5
226	0	38	2	2	3	5					2	2	3	5					5
227	0	34	3	1	3	4	2	1			3	1	3	4	2	1			1
228	1	64	2	3	3	6					2	3	3	6	3	8			6
229	1	66	3	4	3	6					3	4	3	6					6
230	1	68	4	2	3	2	3	6			4	2	3	2	3	6			7
231	0	62	4	4	3	7					4	3	3	7					7
232	0	61	4	3	3	7					4	3	3	7					7
233	0	28	3	3	3	8					3	3	3	8					8
234	0	40	4	1	3	4					4	1	3	4					4
235	0	68	4	2	3	6					4	2	3	6					6
236	1	42	3	4	3	6	2	7			3	4	3	6	2	7			7
237	1	64	3	2	3	6	2	7			3	2	3	6					6
238	0	61	2	1	3	1	2	3			2	1	3	1	2	3			1
239	0	28	2	1	3	5					2	1	3	5					5
240	0	36	3	4	3	7					3	3	3	7					7
241	0	49	2	1	3	5					2	1	3	5					5
242	0	38	4	4	3	7					3	3	3	7					7
243	0	76	3	4	3	6	2	7			3	4	3	6	2	7			7
244	0	76	2	1	3	5					2	1	3	5					5
245	0	35	4	3	3	7	2	5			4	2	3	5	2	7			5
246	1	43	2	2	3	7	2	5			2	2	3	5					5
247	0	35	2	1	3	5					4	1	3	5					5
248	0	67	2	1	3	5					2	1	3	5					5
249	0	51	3	2	3	5	2	7			3	2	3	5					5
250	1	48	2	2	3	5	2	8			2	2	3	5					5
251	1	39	2	4	3	8					2	3	3	8					8
252	0	71	4	2	3	4	2	1			4	1	3	4					4
253	1	42	3	4	3	6	2	7			3	3	3	6	2	7			7
254	0	57	3	3	3	6	2	7			3	2	3	6	2	7			7
255	0	55	2	1	3	1					2	1	3	1					1
256	0	51	3	4	3	7					3	4	3	7					7
257	1	42	4	4	3	7	2	6			4	3	3	7					7
258	0	37	2	2	3	8					2	3	3	7	2	8			8
259	1	28	2	1	3	5					2	1	3	5					5
260	0	57	3	4	3	7	3	4			2	4	3	4	2	6			6
261	1	32	2	1	3	5	2	8			2	1	3	5					5
262	0	41	2	3	3	7					2	2	3	7					7
263	1	44	3	3	3	6					3	3	3	8					6
264	0	50	2	1	3	5					2	1	3	5					7
265	0	63	3	3	3	7	2	6			3	3	3	7	2	6			6
266	1	69	4	4	3	7					4	3	3	7					7
267	1	57	4	1	3	3					3	1	3	5	2	1	1	3	3
268	0	29	4	3	3	7	2	5			4	3	3	7					5
269	0	58	3	2	3	7	2	4			3	2	3	4	2	7			4
270	1	67	3	3	3	7	3	6			3	3	3	7	3	6			7
271	0	52	3	4	3	6					3	3	3	6					6
272	0	20	2	1	3	8					2	1	3	8					8
273	1	59	4	4	3	7					4	4	3	7					7
274	0	66	3	3	3	6					3	3	3	6					6
275	1	29	2	1	3	8					2	1	3	8					8
276	0	50	2	1	3	3	2	8			2	1	3	5	2	8			5
277	1	18	3	3	3	8	2	6			3	2	3	6					8
278	0	43	2	3	3	7					3	3	3	7					5
279	0	51	3	4	3	6					3	4	3	6					6
280	1	39	2	1	3	5					2	1	3	1	2	5	2	8	5
281	0	62	3	3	3	7					3	3	3	7					7
282	1	36	2	1	3	8	2	5			2	1	3	8	2	1			8
283	0	34	2	2	3	8	2	7			2	2	3	8	2	7			8
284	1	41	2	1	3	5					2	1	3	5					5
285	0	33	2	1	3	5					2	1	3	5	2	1			5
286	0	43	4	2	3	4					3	2	3	4					4
287	0	63	4	4	3	7					4	4	3	7					7
288	0	37	2	1	3	5					2	1	3	5					5
289	1	42	4	4	3	7					3	2	3	7					7
290	0	23	1	1	3	8					1	1	3	8	2	1			8
291	1	40	3	4	3	6					3	2	3	6	2	7			6
292	1	42	3	1	3	5					4	1	3	5					5
293	0	51	2	1	3	5					2	1	3	5					5
294	1	61	2	4	3	8					1	4	3	8					8
295	0	48	2	1	3	5					2	1	3	5					5
296	0	20	2	1	3	5					2	1	3	5	2	1			5
297	0	59	3	4	3	7					3	3	3	7	2	6			7
298	0	41	2	1	3	8					2	1	3	8					8
299	0	35	2	1	3	1					2	2	3	1					1
300	1	27	2	3	3	7	2	5			2	3	3	7					5
301	0	62	3	4	3	7	3	6			2	2	3	7					7
302	1	64	4	4	3	7					4	4	3	7					7
303	1	63	2	1	3	5					1	1	3	5	2	8			5
304	0	30	1	1	3	5					1	1	3	5					5
305	1	62	4	3	3	7					4	2	3	7	3	6			7
306	1	42	2	1	3	8	2	5			2	1	3	8	2	5			5
307	1	37	4	3	3	6					4	3	3	6					6
308	0	28	3	2	3	1					3	2	3	1					1
309	0	62	3	2	3	4					3	2	3	4					4
310	1	40	2	2	3	5					2	2	3	5					5
311	0	67	2	2	3	1					2	2	3	1					1
312	0	50	3	4	3	7					3	3	3	7					7
313	0	35	2	1	3	5					2	1	3	5					5
314	0	23	2	2	3	5					2	2	3	5					5
315	0	36	2	1	3	5					2	1	3	5					5
316	0	34	1	1	3	8	3	5			1	1	3	5	2	8			8
317	1	65	3	4	3	7					3	4	3	7					7
318	1	64	4	4	3	6	2	7			4	4	3	6	2	7			7
319	0	48	4	2	3	4					4	2	3	4					4
320	1	71	2	1	3	1					2	2	3	1	2	6			1
321	0	36	2	2	3	5					2	2	3	5	2	7			7
322	0	43	4	4	3	7					4	4	3	7					7
323	1	45	2	2	3	5					2	2	3	5					5
324	0	69	3	2	3	6	2	7			3	2	3	6	2	7			7
325	0	45	2	2	3	5					2	2	3	5					5
326	0	29	2	2	3	5					1	2	3	5					7
327	0	54	2	1	3	1	2	5			2	1	3	5	2	1			1
328	0	47	3	4	3	7					3	3	3	7	3	6			7
329	1	49	2	1	3	5					2	1	3	5					5
330	1	47	3	4	3	7					3	2	3	5					5
331	0	72	3	3	3	7	2	6			3	3	3	7					7
332	1	64	3	2	3	6					3	2	3	6					6
333	1	28	2	1	3	8	2	5			2	1	3	5	2	8			8
334	0	42	2	2	3	5					1	1	3	5					5
335	1	46	4	3	3	7					4	3	3	7					7
336	1	73	3	2	3	6					3	2	3	6					6
337	0	68	3	4	3	7					3	4	3	7					7
338	0	48	2	1	3	1	3	3			2	1	3	1					1
339	1	29	3	3	3	8					3	3	3	8					8
340	0	19	1	1	3	5					1	1	3	5					5
341	0	25	2	1	3	5					2	1	3	5	2	1			5
342	1	20	2	2	3	5					2	2	3	5					5
343	0	19	3	2	3	5					3	2	3	5					5
344	1	24	3	2	3	5	3	3			3	2	3	7	3	5			7
345	1	44	4	3	3	2					4	3	3	2					2
346	1	59	3	4	3	7					4	4	3	7					7
347	0	68	3	4	3	7					3	3	3	7					7
348	1	52	3	4	3	7					4	4	3	7					8
349	1	49	4	4	3	7					4	4	3	7					7
350	0	60	4	4	3	6					4	3	3	6	3	7			6
351	0	51	4	2	3	4					4	2	3	4					4
352	1	31	3	4	3	7					3	4	3	7					7
353	0	25	2	2	3	5					2	2	3	5					5
354	1	59	3	2	3	1					3	2	3	1					1
355	0	56	2	2	3	5					2	2	3	5					5
356	0	70	4	2	3	7					4	2	3	7					7
357	1	40	3	4	3	5					3	4	3	8					7
358	0	63	3	2	3	4					4	2	3	4					4
359	0	18	2	2	3	8					2	2	3	8					8
360	0	68	3	4	3	7					3	4	3	7					7
361	1	50	3	4	3	6	2	7			3	3	3	6	2	7			7
362	0	51	4	4	3	8					4	4	3	8					7
363	1	53	3	3	3	7	2	6			3	3	3	7					7
364	1	61	1	1	3	5					1	1	3	5					5
365	0	77	4	3	3	6	2	7			3	3	3	6	2	7			7
366	1	66	2	2	3	5	3	1			2	2	3	1	2	5			5
367	0	55	1	4	3	6	2	8			1	4	3	8					8
368	0	53	3	2	3	4					3	2	3	4					4
369	1	49	2	1	3	5	2	1			2	1	3	5					5
370	0	52	3	3	3	7					4	4	3	7					7
371	0	41	4	4	3	7					4	3	3	7					7
372	1	47	4	2	3	4					2	2	3	4	3	3			4
373	1	36	3	3	3	7					3	3	3	7					7
374	1	71	3	4	3	7					3	2	3	7					7
375	1	65	3	4	3	6	2	7			3	4	3	6	2	7			7
376	0	27	2	1	3	5					2	1	3	5					5
377	1	30	4	4	3	7					4	4	3	7	3	4			7
378	0	60	4	4	3	6					4	2	3	6					6
379	0	63	3	4	3	6	2	7			3	4	3	7	3	6			7
380	0	70	4	1	3	2					4	1	3	2					2
381	0	57	3	3	3	7					3	3	3	7	2	8			7
382	0	51	2	1	3	5					2	1	3	5					5
383	0	44	2	1	3	5					2	1	3	5					5
384	0	52	2	2	3	5					2	2	3	5					5
385	0	29	2	1	3	5					1	1	3	5					5
386	1	51	4	4	3	7					4	4	3	7					7
387	0	56	2	2	3	1					2	2	3	1					1
388	0	66	3	4	3	7					3	2	3	7					7
389	0	40	4	2	3	4					4	2	3	4					4
390	0	56	3	4	3	6	2	7			2	4	3	6					6
391	1	42	3	3	3	7	2	6			3	2	3	7					7
392	1	66	3	4	3	7					3	3	3	7					7
393	1	70	3	3	3	6	2	7			3	3	3	7	3	6			7
394	1	57	4	3	3	6	3	7			4	2	3	6	3	7			6
395	1	48	4	4	3	7					3	2	3	7					7
396	0	77	3	4	3	6					3	2	3	6					6
397	1	65	2	1	3	5	2	8			2	1	3	5	2	8			8
398	0	51	4	2	3	2					4	2	3	2					2
399	0	47	2	1	3	8					2	1	3	8	2	1			1
400	0	45	2	1	3	5	3	1			2	1	3	5	3	1			5
401	0	47	2	1	3	1	3	5			2	1	3	1	3	5			1
402	0	59	3	4	3	7					3	4	3	7					7
403	1	26	2	1	3	1					4	1	3	6	2	1			1
404	1	59	2	2	3	5					2	2	3	5					5
405	0	56	3	1	3	3					2	1	3	3	2	5			3
406	1	53	3	4	3	6					3	4	3	6					6
407	0	52	4	4	3	7					3	4	3	7					7
408	0	56	3	4	3	6					3	4	3	6					6
409	0	21	1	1	3	8					1	1	3	8					8
410	0	47	2	1	3	5					2	3	3	7					7
411	0	60	4	2	3	4					4	2	3	4					4
412	0	29	2	2	3	5					2	2	3	5					5
413	0	69	3	4	3	6					3	4	3	6					6
414	0	48	3	2	3	4					3	2	3	4					4
415	0	55	3	4	3	6					3	4	3	6					6
416	1	39	2	1	3	1					2	1	3	1					1
417	0	64	4	4	3	7					3	4	3	7					7
418	1	24	2	2	3	5					2	2	3	5					5
419	1	44	4	1	3	8					4	2	3	8					8
420	1	48	4	4	3	6	2	7			4	4	3	7					7
421	1	65	4	4	3	7					4	4	3	7					7
422	0	49	2	1	3	5					2	1	3	5					5
423	1	49	2	2	3	8					3	2	3	8					8
424	0	59	3	4	3	6	2	7			3	3	3	7	3	6			7
425	1	26	2	4	3	8					2	4	3	8					8
426	0	57	3	4	3	6	3	7			3	3	3	6	3	7			6
427	0	26	3	4	3	5					2	1	3	5					7
428	1	37	4	4	3	8					4	4	3	8					7
429	0	30	2	1	3	5					2	1	3	1	2	5			5
430	1	69	4	4	3	7	2	6			3	4	3	7					7
431	0	54	3	4	3	7					3	4	3	7					7
432	1	33	4	4	3	7					4	4	3	7	2	4			7
433	1	64	2	2	3	5					2	1	3	1	2	5			5
434	1	49	4	4	3	7					4	2	3	7	2	3			7
435	1	39	3	2	3	3					3	2	3	3	2	4			3
436	0	66	2	2	3	1	2	6			4	1	3	1					1
437	0	58	3	1	3	1					4	2	3	1					1
438	0	63	3	1	3	6					3	1	3	6	2	1			6
439	1	29	3	4	3	4					3	4	3	4	3	7			4
440	0	57	3	3	3	7					3	2	3	7	2	6			7
441	1	32	3	3	3	7					3	3	3	7					5
442	0	31	2	1	3	5					2	1	3	5					5
443	0	50	4	2	3	4					4	2	3	4					4
444	0	23	4	4	3	7					3	4	3	7					8
445	1	54	3	4	3	6	3	8			4	2	3	6					6
446	1	61	4	4	3	7					3	4	3	7					7
447	1	49	2	1	3	5					2	1	3	5					5
448	0	33	2	1	3	5					2	1	3	5					5
449	0	22	4	3	3	7	3	5			4	3	3	8					8
450	0	39	3	4	3	7	2	5			4	2	3	7	2	5			5
451	1	74	4	1	3	1					4	1	3	1					1
452	0	49	3	3	3	7					3	2	3	7					5
453	1	69	3	2	3	6					3	2	3	6					6
454	1	47	3	4	3	7					2	4	3	7					7
455	0	32	2	2	3	1	2	4			2	1	3	1					1
456	0	37	2	1	3	5					2	1	3	5					5
457	0	48	2	1	3	5					2	1	3	5					5
458	0	65	3	3	3	7					3	3	3	7					7
459	1	59	4	4	3	7					4	4	3	7					7
460	0	55	4	4	3	7					4	3	3	7					7
461	1	53	3	4	3	7					3	3	3	7					7
462	0	55	4	2	3	7					4	2	3	7					7
463	1	56	3	4	3	7					3	4	3	7					7
464	0	74	3	3	3	7	2	6			3	2	3	7	3	6			7
465	0	23	4	4	3	7					4	4	3	7					7
466	0	36	1	1	3	8	2	5			1	1	3	8					8
467	0	44	3	3	3	7	3	4			3	2	3	4	2	7			7
468	1	37	2	4	3	5	2	7			2	4	3	5	2	7			5
469	1	40	3	4	3	8	2	7			3	4	3	8					8
470	0	69	4	2	3	6	3	7			4	2	3	6	2	4			4
471	0	52	2	1	3	5					2	1	3	5					5
472	1	40	3	4	3	7					3	4	3	7					5
473	0	67	4	2	3	4					4	2	3	4					4
474	0	30	3	4	3	7					3	4	3	7					7
475	0	43	2	1	3	5					2	1	3	5					5
476	0	40	2	3	3	1					2	4	3	1					1
477	0	66	3	4	3	7					3	4	3	7					7
478	1	46	2	1	3	1					3	1	3	1					1
479	0	69	3	3	3	6					3	4	3	6					6
480	0	51	2	2	3	5	2	8			3	2	3	6					5
481	1	37	3	4	3	7					4	4	3	7					7
482	1	55	4	4	3	7					2	4	3	7					5
483	1	65	4	4	3	7					4	4	3	7					7
484	0	43	2	1	3	5					2	1	3	5					5
485	0	40	2	1	3	5					2	1	3	5	2	1			5
486	0	61	4	4	3	7					3	4	3	7					7
487	0	34	3	4	3	7					3	4	3	7					7
488	0	48	2	2	3	5	2	7			2	3	3	7	2	5			5
489	0	39	4	4	3	7					4	4	3	7					7
490	0	52	2	1	3	5	2	1			2	1	3	5	2	1			1
491	0	66	2	1	3	5					2	1	3	5					5
492	1	74	2	4	3	6	3	8			2	4	3	6	2	8			6
493	0	48	2	1	3	8					2	1	3	8					8
494	1	52	2	1	3	5					2	1	3	5					5
495	1	32	2	1	3	3					2	1	3	1					1
496	1	31	2	1	3	8					1	1	3	8					8
497	1	70	4	1	3	1					4	1	3	1					1
498	0	69	4	2	3	2					4	2	3	2					2
499	0	73	2	4	3	6	2	8			2	4	3	6	2	8			6
500	0	60	4	4	3	7					3	3	3	6					7
501	1	32	2	2	3	5					2	2	3	5					5
502	0	64	2	2	3	5					2	2	3	5					5
503	0	72	4	4	3	4	2	7			4	3	3	4					4
504	1	21	2	2	3	8	3	5			3	1	3	8	2	5			8
505	0	70	3	3	3	6	2	7			3	3	3	6					6
506	0	57	4	4	3	7					4	4	3	7					7
507	1	64	3	3	3	5	2	7			3	3	3	7					7
508	0	59	2	2	3	5					1	1	3	5					5
509	0	53	4	2	3	6					4	2	3	6					6
510	0	42	2	1	3	1	2	5			2	1	3	1	2	5			1
511	0	49	4	3	3	7	3	6			4	3	3	6	2	7			7
512	1	24	2	3	3	8					2	2	3	8					8
513	0	41	2	1	3	1	2	5			2	1	3	1	2	8			1
514	1	59	2	4	3	7	3	6			2	2	3	7	3	6			7
515	0	39	2	2	3	8	2	5			2	1	3	8	3	1			5
516	1	50	2	1	3	1					2	1	3	1					1
517	1	56	4	4	3	7					4	4	3	7					7
518	1	64	4	4	3	6	3	2			4	2	3	6	3	2			6
519	0	57	2	3	3	6					2	3	3	6					6
520	0	68	4	2	3	4					3	2	3	4					4
521	0	57	3	4	3	6					3	4	3	6					6
522	0	22	3	2	3	8					3	2	3	8					8
523	1	42	4	4	3	7					4	4	3	7					7
524	0	40	2	1	3	5					2	1	3	5					5
525	0	29	2	1	3	5					2	1	3	5					5
526	0	55	2	1	3	5					2	1	3	5					5
527	0	51	4	3	3	7					4	3	3	7					7
528	0	48	4	3	3	7					3	3	3	7					7
529	0	69	4	4	3	7					4	4	3	7					7
530	1	43	3	4	3	6					3	4	3	6	3	8			6
531	1	57	3	2	3	6					3	2	3	6					6
532	0	58	3	4	3	6					3	4	3	6					6
533	0	68	4	3	3	4					4	3	3	4					4
534	0	21	2	1	3	5					2	1	3	5	2	1			5
535	0	52	2	1	3	5					2	1	3	5					5
536	1	52	3	4	3	7					3	4	3	7					7
537	0	30	2	1	3	5					2	1	3	5					5
538	1	48	2	1	3	5					2	1	3	5					5
539	1	26	3	2	3	1					3	2	3	1					1
540	0	47	2	1	3	1	2	8			2	1	3	1					1
541	1	68	4	2	3	4					4	2	3	4					4
542	0	41	3	4	3	7					4	4	3	7					7
543	0	56	3	3	3	6					4	3	3	6					6
544	0	40	3	2	3	1	2	6			3	2	3	6	2	1			1
545	0	52	2	1	3	6					2	1	3	6					1
546	1	68	3	4	3	7					3	4	3	7					7
547	0	51	2	1	3	5					2	1	3	5					5
548	0	25	3	2	3	4	2	8			3	4	3	7	2	8			8
549	0	56	3	3	3	6					3	3	3	6					6
550	1	65	4	4	3	7					4	4	3	7					7
551	1	65	4	4	3	7					4	4	3	7					7
552	0	50	3	4	3	7					3	4	3	7					7
553	0	47	2	2	3	8	2	6			3	2	3	8	2	6			8
554	0	47	2	2	3	5					2	2	3	5					5
555	0	71	3	2	3	6	2	7			3	2	3	6	2	7			7
556	0	74	3	4	3	7					3	4	3	7					7
557	0	54	4	2	3	4					4	2	3	4					4
558	1	54	2	2	3	5					2	2	3	5					5
559	1	41	2	2	3	8					2	2	3	8	2	7			5
560	0	62	4	3	3	6	2	7			4	3	3	6					6
561	0	31	3	4	3	7	2	5			3	3	3	7	2	5			5
562	1	63	3	2	3	4					3	2	3	4					4
563	0	26	4	1	3	3	2	4			4	1	3	3	2	4			4
564	0	50	4	2	3	2					4	2	3	2					2
565	0	23	4	2	3	1	2	7			4	2	3	1	3	8			1
566	1	25	3	4	3	1					3	4	3	1					1
567	1	27	2	2	3	5					2	4	3	5					5
568	1	50	4	2	3	6					4	2	3	6					6
569	1	63	3	2	3	6					3	2	3	6					6
570	0	27	2	2	3	8					2	3	3	8					8
571	0	52	3	2	3	6					3	2	3	6					6
572	0	37	3	4	3	7					3	4	3	7					7
573	0	59	4	4	3	7					4	3	3	7					7
574	1	42	2	1	3	5					2	1	3	5					5
575	0	41	4	4	3	7					4	4	3	7					7
576	0	58	4	4	3	7					3	3	3	7					7
577	1	29	4	4	3	7					4	4	3	6					8
578	0	58	3	3	3	6					3	3	3	6					6
579	0	54	3	4	3	5					4	4	3	7					5
580	0	47	4	4	3	7					4	4	3	7					7
581	1	37	2	2	3	4	2	3			3	2	3	4	2	3			3
582	0	70	3	3	3	7					3	3	3	7					7
583	0	64	4	4	3	7	2	6			4	4	3	7					7
584	0	67	3	4	3	7					3	4	3	7					7
585	1	71	2	1	3	5					2	1	3	5					5
586	0	20	2	1	3	5					2	2	3	5	2	7			7
587	0	46	2	1	3	3					1	1	3	3					3
588	1	57	4	3	3	7					4	2	3	7	3	6			7
589	1	60	4	4	3	7					4	4	3	7	2	8			7
590	1	41	3	3	3	7					3	2	3	7	2	8			7
591	0	36	4	2	3	6	2	4			4	2	3	6	2	4			4
592	0	68	2	1	3	1					2	1	3	1					1
593	0	73	4	4	3	7					4	4	3	7					7
594	0	54	3	3	3	7					3	4	3	7					7
595	0	75	4	2	3	1					4	2	3	3	2	1			1
596	1	42	2	1	3	8					2	1	3	8					8
597	1	53	4	4	3	7					4	4	3	7					7
598	0	51	3	4	3	6	3	8			4	4	3	6	3	8			6
599	0	47	2	1	3	1	2	8			2	1	3	1					8
600	1	62	3	4	3	7					3	4	3	7					7
601	0	29	2	1	3	5					2	1	3	5					5
602	1	28	4	4	3	7					4	4	3	7					7
603	1	36	2	2	3	8	2	6			3	2	3	8	2	6			8
604	0	68	3	2	3	6					3	2	3	6					6
605	0	57	3	4	3	7					3	4	3	7	3	6			7
606	1	35	2	1	3	8					2	1	3	8					8
607	1	43	3	2	3	6	2	4			4	2	3	6	3	4			6
608	0	70	2	4	3	6					2	4	3	6					6
609	1	62	2	1	3	5					2	1	3	5					5
610	0	82	4	2	3	4	2	7			4	2	3	4	3	6			4
611	0	18	2	2	3	8					2	2	3	8					8
612	1	46	2	1	3	5	3	8			2	1	3	5	3	8			5
613	0	81	4	1	3	1					4	1	3	1					1
614	0	62	3	3	3	7	3	4			3	3	3	7	3	4			7
615	1	24	1	1	3	1	2	5			2	1	3	1					1
616	1	54	4	2	3	4					4	2	3	4					4
617	0	69	3	2	3	5					3	2	3	5					5
618	0	59	4	2	3	4					4	3	3	4					4
619	1	73	4	4	3	7					4	4	3	7					7
620	0	54	4	2	3	4					4	2	3	4					4
621	1	83	2	4	3	8	2	6			2	4	3	8	3	6			8
622	0	58	3	4	3	6					3	2	3	6	2	8			6
623	1	39	4	4	3	7					4	4	3	7					7
624	1	46	3	3	3	8	2	7			3	3	3	8	2	7			8
625	0	58	3	3	3	7					3	3	3	7					7
626	1	54	3	3	3	7					2	2	3	5					7
627	0	63	3	3	3	7	2	6			3	2	3	7					7
628	1	19	2	2	3	8					2	2	3	8					8
629	0	53	4	4	3	7	3	6			3	4	3	7					7
630	1	58	4	4	3	7					4	4	3	7					7
631	1	57	2	2	3	5					2	2	3	5					5
632	0	50	4	2	3	2	2	7			4	2	3	2					1
633	1	41	3	2	3	1					4	2	3	1					1
634	0	40	4	4	3	7					4	4	3	7					7
635	0	60	2	1	3	5					2	1	3	5					5
636	0	40	4	4	3	7					4	3	3	7					7
637	0	41	3	4	3	8	2	6			4	4	3	8					8
638	0	48	2	4	3	5					2	4	3	5					5
639	0	65	3	3	3	7	2	6			3	2	3	7	2	6			6
640	0	46	2	1	3	1	2	4			2	1	3	1					1
641	1	55	2	1	3	1	3	5			2	1	3	1	3	5			1
642	0	61	3	4	3	6					3	4	3	6					6
643	0	70	4	4	3	6					4	4	3	6					6
644	1	57	3	4	3	6					3	4	3	6					6
645	0	64	1	1	3	1					1	1	3	1					1
646	1	19	2	1	3	8	2	1			2	1	3	8	2	1			8
647	0	38	4	2	3	4					2	2	3	4					1
648	0	33	4	2	3	2					4	2	3	2					2
649	0	40	2	2	3	5					2	2	3	5					5
650	1	69	2	2	3	6					2	2	3	6					6
651	1	60	4	4	3	7					4	4	3	7					7
652	0	50	3	4	3	6					3	4	3	6					6
653	1	42	2	1	3	5					2	1	3	1	2	5			5
654	1	37	4	4	3	7					4	4	3	7					7
655	0	26	1	1	3	1					2	1	3	1					1
656	0	43	3	3	3	7	2	6			4	3	3	6	3	4			6
657	0	44	3	2	3	7					3	2	3	7					7
658	1	38	2	2	3	5					3	2	3	5					5
659	1	29	4	1	3	1	2	7			4	2	3	7	2	4			7
660	0	43	4	3	3	4	2	7			4	3	3	4					4
661	1	65	3	4	3	7					3	2	3	7					7
662	0	61	2	2	3	6	2	1			2	2	3	6					1
663	1	70	4	4	3	7					4	4	3	7					5
664	0	62	4	2	3	7	3	6			4	2	3	4	3	6			4
665	0	63	3	2	3	4	3	1			3	2	3	4					4
666	0	51	4	4	3	7					4	4	3	7					7
667	0	51	4	4	3	7					4	3	3	7					7
668	1	31	2	2	3	5					2	2	3	5					5
669	0	63	4	3	3	7	2	4			3	2	3	7	2	4			7
670	0	46	3	4	3	7					3	4	3	7					4
671	1	49	4	4	3	7	2	6			4	3	3	7	3	8			7
672	0	64	4	1	3	4					4	1	3	4					4
673	0	57	4	2	3	4					4	2	3	4					4
674	1	35	3	3	3	6					4	3	3	6	2	8			6
675	1	36	2	1	3	8	2	1			3	1	3	8	2	6			8
676	0	49	2	3	3	8	2	6			2	2	3	5	2	6			6
677	0	43	4	4	3	7					4	3	3	7					7
678	0	58	2	4	3	6	2	8			2	4	3	7	2	8			8
679	0	65	2	2	3	8					2	2	3	8					8
680	1	68	2	1	3	8					2	1	3	8					8
681	1	51	3	4	3	6					3	4	3	6					6
682	1	36	4	3	3	7					4	3	3	7					7
683	0	33	3	4	3	7					3	4	3	7					7
684	0	74	4	4	3	7					4	4	3	7					7
685	1	25	1	1	3	1	2	5			2	1	3	1	2	5			5
686	0	65	4	2	3	4					4	2	3	4					4
687	0	49	2	1	3	5					2	1	3	5					5
688	0	24	1	1	3	1	2	8			2	1	3	1					1
689	0	53	4	4	3	6	3	7			4	4	3	7					6
690	1	53	2	1	3	1					2	1	3	1					1
691	1	72	4	4	3	6	2	7			4	2	3	6	2	7			7
692	0	49	3	4	3	7					3	4	3	7					7
693	1	59	4	4	3	4					4	4	3	4					4
694	0	55	3	2	3	5	2	7			3	2	3	7	2	5			7
695	1	65	4	2	3	4					4	2	3	4					4
696	1	44	2	2	3	5					2	2	3	5					5
697	1	68	3	4	3	8					2	4	3	8	2	6			8
698	1	50	2	1	3	5	2	1			2	1	3	5					1
699	0	48	3	4	3	7					3	4	3	7					7
700	0	19	2	4	3	8					2	4	3	8					8
701	1	51	4	4	3	4					4	4	3	4					4
702	0	42	4	4	3	7					4	4	3	7					7
703	1	51	3	3	3	7					3	3	3	7					7
704	0	36	3	4	3	7					3	4	3	7					7
705	0	63	3	4	3	7					3	3	3	7					7
706	1	45	4	4	3	7					4	4	3	7					7
707	0	57	4	4	3	7	2	6			3	3	3	7					7
708	0	63	3	4	3	6					4	4	3	6	2	8			6
709	1	71	4	2	3	7	2	4			4	2	3	7	3	4			7
710	0	42	2	2	3	5					2	2	3	5					5
711	0	53	4	3	3	7					4	3	3	7					7
712	0	44	3	4	3	8	2	7			3	2	3	8	3	6			8
713	0	72	3	3	3	6	2	7			3	3	3	6	2	7			6
714	0	34	2	4	3	8	2	6			2	4	3	8					8
715	1	64	3	4	3	7					4	4	3	7					7
716	0	34	4	3	3	7					4	3	3	7					7
717	1	71	3	3	3	7					3	2	3	7					7
718	0	29	3	2	3	3					3	2	3	3	2	7			3
719	0	58	4	2	3	4					4	2	3	4					4
720	0	60	3	1	3	1					3	1	3	1	3	2			1
721	0	75	4	2	3	7	2	6			4	2	3	7	2	6			6
722	0	86	4	3	3	6					4	3	3	6					6
723	0	60	3	4	3	6					3	4	3	6					6
724	0	59	2	1	3	1	2	5			2	1	3	8	3	5			1
725	1	73	4	4	3	4					4	3	3	4					4
726	1	30	2	1	3	5					2	1	3	5					5
727	0	42	3	4	3	7	3	6			3	4	3	6	2	8			7
728	0	37	1	1	3	1					2	1	3	1					1
729	1	19	1	1	3	1					2	1	3	1	3	5			1
730	0	32	3	4	3	6					3	4	3	6					6
731	1	65	4	2	3	2	3	6			4	2	3	2	2	6			2
732	0	49	3	3	3	7					3	2	3	7					7
733	0	53	2	1	3	1					2	1	3	1	2	5			1
734	0	51	2	1	3	8					2	1	3	8					8
735	0	53	4	4	3	7					4	4	3	7					7
736	0	59	3	2	3	4	2	1			3	2	3	4					8
737	0	54	3	4	3	7	3	6			2	4	3	7	2	8			7
738	0	45	3	4	3	7					3	4	3	7					7
739	1	37	3	4	3	7	2	6			3	3	3	7					7
740	0	44	2	1	3	1	2	5			2	1	3	1					1
741	0	53	3	4	3	7					3	4	3	7					7
742	1	45	2	1	3	5					2	1	3	5	2	1			5
743	0	71	4	4	3	7					4	4	3	7					7
744	0	65	4	4	3	7					4	4	3	7					7
745	0	34	4	4	3	7					4	4	3	7					7
746	1	54	1	1	3	1					2	1	3	1					1
747	1	34	2	1	3	5					2	1	3	5					5
748	0	55	3	4	3	7	2	4			3	4	3	7					7
749	0	62	4	2	3	7					4	2	3	7					7
750	1	30	2	1	3	5	2	1			2	1	3	5	2	1			1
751	0	53	2	1	3	5					2	1	3	5					5
752	0	48	4	4	3	7					3	4	3	7					7
753	0	38	2	1	3	5					2	1	3	5					5
754	1	36	2	1	3	5					2	1	3	5					5
755	0	57	4	2	3	4					4	2	3	4					4
756	1	24	2	1	3	1					2	1	3	1					1
757	0	29	4	1	3	4	2	1			2	1	3	4	2	5			4
758	1	69	4	2	3	4	2	1			2	2	3	4	3	3			4
759	0	66	3	2	3	1					3	2	3	1					1
760	0	36	2	2	3	5					2	2	3	5					5
761	0	52	4	4	3	7					4	4	3	7					7
762	0	31	2	3	3	8	3	5			2	3	3	8					8
763	1	57	3	4	3	7					3	3	3	7					7
764	0	55	2	3	3	7					2	3	3	7					7
765	1	72	3	4	3	8					3	4	3	8	2	6			8
766	0	66	3	1	3	3	2	8			3	2	3	3	2	1			3
767	1	61	3	3	3	7					3	3	3	7					7
768	1	59	4	1	3	2	2	1			4	1	3	2	2	1			1
769	1	44	3	3	3	7	2	6			3	3	3	7	2	6			7
770	0	58	4	4	3	7					4	4	3	7					7
771	0	53	4	2	3	1					4	2	3	6	2	1			1
772	0	40	2	1	3	1					2	1	3	1					1
773	0	44	3	3	3	7					3	3	3	7					7
774	0	52	3	4	3	7					3	4	3	7					7
775	1	44	3	2	3	7					3	2	3	7	2	8			7
776	1	38	3	2	3	7					2	2	3	7					7
777	1	47	4	4	3	7					4	4	3	7					7
778	1	35	2	1	3	5					2	1	3	5					8
779	0	20	2	1	3	8					2	1	3	8					8
780	1	56	3	2	3	6	3	7			3	2	3	6					6
781	1	30	3	4	3	7					3	3	3	7					7
782	0	67	3	3	3	7					3	3	3	7					7
783	0	38	3	3	3	7					2	3	3	7					7
784	1	37	4	4	3	7					4	4	3	7					7
785	1	38	3	3	3	7					3	3	3	7					7
786	1	62	3	3	3	7					3	3	3	4	3	7			4
787	0	68	3	3	3	7					2	2	3	5					7
788	0	45	2	1	3	3	2	4			2	1	3	3	2	4			4
789	0	66	1	1	3	1	2	5			2	1	3	1					1
790	1	70	4	4	3	4					4	4	3	4	3	7			4
791	0	68	4	3	3	4					4	3	3	4					4
792	1	54	3	2	3	4	2	1			3	2	3	4	2	1			1
793	1	51	4	4	3	7					4	4	3	7					7
794	0	44	4	4	3	7					4	4	3	7	3	6			7
795	0	56	3	3	3	7	3	4			3	2	3	7	2	4			7
796	1	51	2	1	3	1					2	1	3	1					1
797	1	49	4	2	3	4					4	2	3	4					4
798	0	54	3	4	3	7					3	4	3	7					7
799	0	67	3	4	3	7					3	4	3	7					8
800	0	27	2	1	3	1					2	1	3	1					1
801	0	40	2	1	3	5					2	1	3	5					5
802	0	56	3	4	3	7					3	4	3	8	3	7			8
803	1	31	3	1	3	5					3	1	3	1					1
804	1	47	3	4	3	7					3	4	3	7					7
805	0	73	3	2	3	6					3	2	3	6					6
806	1	53	3	4	3	7					3	4	3	7	2	6			7
807	1	18	2	1	3	3					2	1	3	3					3
808	1	53	4	4	3	6					4	4	3	6					6
809	0	18	2	1	3	5					2	1	3	5					5
810	1	29	4	2	3	8	2	7			4	2	3	8					8
811	1	26	2	1	3	8					3	2	3	8					8
812	1	64	2	2	3	6					2	2	3	6					6
813	0	54	3	4	3	7					3	4	3	7					7
814	1	56	2	1	3	1					2	1	3	1					1
815	1	38	4	4	3	7	2	8			3	4	3	8					8
816	1	32	3	4	3	7	2	8			3	4	3	8					8
817	1	37	3	3	3	6					3	3	3	6					6
818	1	39	3	2	3	8	3	6			3	1	3	3	3	8			3
819	1	41	4	4	3	6					4	4	3	6					6
820	1	73	4	1	3	1					4	2	3	1	3	3			1
821	0	51	4	1	3	4	2	1			4	2	3	4					4
822	1	57	4	4	3	7					4	4	3	6					7
823	1	72	4	1	3	4	2	1			4	1	3	4	2	1			1
824	1	31	2	1	3	3	2	5			2	1	3	5	3	8	2	3	3
825	0	44	2	1	3	5					2	1	3	5					5
826	1	69	4	4	3	7					4	4	3	7					7
827	0	52	4	1	3	1					4	2	3	1	3	4			1
828	0	49	4	3	3	7					4	4	3	7					7
829	0	47	2	1	3	8					2	1	3	8					5
830	0	62	4	2	3	2					4	4	3	2	3	7			2
831	0	22	2	1	3	5					2	1	3	5					5
832	1	41	2	3	3	5					2	4	3	5					5
833	0	38	4	4	3	6	2	7			3	4	3	6					7
834	0	48	3	3	3	7					3	2	3	7					7
835	1	54	4	4	3	7					4	4	3	7	2	6			7
836	0	44	4	2	3	4					3	2	3	4					4
837	0	50	4	2	3	1	2	5			2	4	3	5	2	7			5
838	0	58	2	1	3	1					2	1	3	1					1
839	1	35	2	1	3	8					2	1	3	8					8
840	1	18	4	4	3	8	3	7			4	4	3	7					8
841	0	60	3	3	3	6					3	2	3	6	3	1			6
842	0	47	3	4	3	7					3	4	3	7					7
843	1	42	3	2	3	5					3	2	3	7					5
844	1	31	2	2	3	7					2	2	3	1					5
845	0	34	2	1	3	7					2	1	3	7					5
846	1	52	4	4	3	6					3	4	3	6					6
847	0	66	3	4	3	7					3	4	3	7					7
848	1	53	4	3	3	7	2	5			3	2	3	5	2	7			7
849	0	61	3	1	3	6					3	1	3	1	3	6			1
850	1	57	2	2	3	5					2	2	3	5					5
851	0	54	4	3	3	6					3	3	3	6					6
852	0	60	3	1	3	4					3	1	3	4					4
853	1	66	3	4	3	7					3	4	3	7					7
854	1	43	2	1	3	5					2	1	3	5					7
855	0	39	3	4	3	7					3	4	3	7					7
856	1	63	3	4	3	8	2	6			3	4	3	8					8
857	0	65	3	4	3	7					3	4	3	7					7
858	1	37	4	3	3	7					4	3	3	7					8
859	1	52	3	1	3	4					3	1	3	4					4
860	0	21	4	4	3	7					4	4	3	7	3	4			7
861	1	74	4	2	3	2					4	2	3	2					2
862	1	70	3	4	3	7					3	4	3	7					7
863	1	66	3	2	3	6					3	2	3	6					6
864	0	53	3	2	3	4					3	2	3	4					4
865	1	50	2	2	3	8	2	5			3	2	3	8					8
866	1	64	3	2	3	4					3	2	3	4	3	8			1
867	1	45	4	3	3	7					4	3	3	7					7
868	0	42	1	1	3	1					2	1	3	1					1
869	1	30	2	1	3	1					2	1	3	1					1
870	1	27	2	2	3	5					2	2	3	5					5
871	1	62	2	2	3	5	2	7			2	2	3	5					7
872	0	18	4	2	3	7	3	8			3	2	3	5	2	7			7
873	1	68	4	2	3	8	3	6			2	4	3	8	2	6			8
874	0	71	3	4	3	7					3	4	3	7					7
875	1	62	3	4	3	7					3	4	3	7					7
876	0	47	3	4	3	7	2	6			3	4	3	7	3	8			7
877	1	64	3	3	3	4					3	2	3	4					4
878	1	34	2	2	3	1					2	2	3	1	2	5			5
879	0	69	4	3	3	7					4	2	3	7					7
880	0	42	4	2	3	2					4	2	3	2					2
881	0	63	4	2	3	2					4	2	3	2					2
882	1	57	2	1	3	4	2	1			2	1	3	1	3	4			1
883	0	51	4	4	3	7					4	4	3	7	2	8			7
884	1	26	3	3	3	7					2	2	3	7					7
885	1	22	2	1	3	1					2	1	3	1					1
886	0	54	2	1	3	5					2	1	3	5					7
887	1	76	3	4	3	4					3	3	3	4					4
888	0	58	4	4	3	6					4	4	3	6					6
889	1	53	2	1	3	5					2	1	3	5					7
890	1	53	3	2	3	4					3	4	3	4					4
891	1	59	4	4	3	7					4	4	3	7	2	4			7
892	1	32	2	1	3	5					2	1	3	5					7
893	0	27	2	1	3	5					2	1	3	5					5
894	0	45	2	1	3	1					2	1	3	1					1
895	0	58	3	3	3	7					3	3	3	7	2	5			5
896	0	69	2	2	3	1	2	5			2	2	3	5	3	1			1
897	1	47	3	4	3	7					3	4	3	7					7
898	0	54	4	4	3	6					4	4	3	6	3	8			6
899	1	55	3	4	3	7					3	3	3	7					7
900	0	61	4	4	3	7					3	4	3	7	2	4			7
901	0	49	3	3	3	7					4	4	3	7					7
902	0	60	3	4	3	7					3	3	3	7					7
903	0	63	2	2	3	5	2	7			2	2	3	5	2	2			7
904	0	46	2	2	3	5					2	2	3	5					7
905	0	58	4	4	3	6	2	7			3	4	3	6					6
906	0	46	4	4	3	1					4	4	3	1	3	4			1
907	0	64	3	4	3	7					3	4	3	7	2	8			7
908	0	65	3	4	3	7					3	4	3	7					7
909	0	64	4	4	3	6					4	4	3	6					6
910	0	42	2	2	3	1					2	2	3	1					1
911	0	74	3	4	3	7					3	4	3	7					7
912	0	20	2	1	3	8					2	2	3	8					8
913	1	41	3	3	3	7	3	8			3	3	3	7	3	8			5
914	1	69	2	1	3	1					2	1	3	1					1
915	0	66	3	3	3	7					3	3	3	7					7
916	1	59	4	4	3	7					4	4	3	7					7
917	1	59	3	3	3	7					3	3	3	7	3	6			7
918	0	58	2	1	3	1					2	1	3	7	2	1			1
919	0	44	3	4	3	7					3	4	3	7	3	6			7
920	0	61	2	1	3	1					2	1	3	1					1
921	1	56	3	4	3	7					2	4	3	7					7
922	0	62	3	4	3	4					3	2	3	4					4
923	1	33	2	1	3	5					2	1	3	5					5
924	0	51	2	1	3	5					2	1	3	5					5
925	0	65	3	4	3	7					3	4	3	7					7
926	0	53	3	4	3	7					3	4	3	7					7
927	1	34	2	1	3	5					2	1	3	5					5
928	0	61	4	4	3	7					4	4	3	7					7
929	1	76	4	3	3	4					3	4	3	4	2	7			4
930	1	56	4	4	3	7					4	4	3	7					7
931	1	48	3	2	3	3					3	2	3	3	2	6			3
932	0	26	3	3	3	7					3	3	3	7					7
933	0	58	4	4	3	7					4	4	3	7					7
934	0	77	4	3	3	4					4	3	3	4	2	7			4
935	1	56	3	3	3	4					3	3	3	4					4
936	1	48	3	3	3	7					3	3	3	7					7
937	1	22	3	3	3	8	2	7			3	3	3	8	3	7			8
938	1	66	3	4	3	7					3	4	3	7					8
939	0	49	3	2	3	7	2	8			4	2	3	7	3	5			7
940	0	46	4	1	3	2					4	1	3	2					2
941	1	29	4	1	3	4					3	1	3	4					4
942	1	55	3	4	3	7					2	3	3	7	2	6			7
943	0	44	1	1	3	8					1	1	3	8	2	5			8
944	0	57	3	4	3	7	2	6			4	4	3	7	3	6			7
945	1	57	3	3	3	7					3	2	3	7					7
946	1	47	4	4	3	7					4	4	3	7					7
947	0	62	3	4	3	7					4	4	3	7					7
948	1	49	2	1	3	5					2	1	3	5	2	1			7
949	1	79	3	4	3	7					4	3	3	7	2	8			8
950	1	60	3	4	3	7					3	4	3	7					7
951	1	41	3	4	3	7					3	3	3	7	2	8			7
952	0	32	2	1	3	5					2	1	3	5					8
953	0	74	3	4	3	7	2	6			3	4	3	7	2	6			6
954	1	71	3	4	3	7	2	6			3	4	3	7					7
955	1	58	2	1	3	5					2	2	3	5					5
956	1	51	4	4	3	7					3	4	3	7					7
957	0	25	2	1	3	5	2	1			2	1	3	5					8
958	0	63	3	4	3	7	2	5			4	4	3	7	2	6			7
959	0	31	3	4	3	8	2	7			2	4	3	8	2	7			7
960	0	75	4	4	3	7					2	4	3	7					7
961	0	32	4	4	3	7	2	6			4	4	3	7					7
962	0	61	3	4	3	7					3	4	3	7					7
963	1	31	4	4	3	7					4	3	3	7					7
964	1	54	3	4	3	7					3	4	3	7					7
965	0	63	4	2	3	7					3	4	3	7					7
966	0	43	2	1	3	5					2	1	3	5					5
967	1	55	4	4	3	7					4	4	3	7					7
968	0	38	2	1	3	5					2	1	3	5	2	8			5
969	0	64	2	4	3	8					2	4	3	8					8
970	0	35	4	3	3	7					2	1	3	5					7
971	0	54	4	4	3	7					4	4	3	7					7
972	1	54	3	4	3	6					3	4	3	6	3	7			6
973	0	27	4	4	3	7					4	4	3	7					7
974	0	62	4	4	3	6					4	4	3	6					6
975	1	69	4	4	3	7					4	4	3	7					7
976	0	28	3	4	3	7					3	2	3	7					7
977	0	34	1	1	3	8	2	1			2	1	3	8	3	1	3	5	8
978	1	66	3	4	3	7	3	6			3	3	3	7					7
979	0	64	2	1	3	5	2	1			2	1	3	1					5
980	1	62	4	4	3	7					4	4	3	7					7
981	0	60	3	4	3	7	2	6			4	4	3	7					7
982	1	75	4	4	3	7					4	4	3	7					7
983	1	72	2	4	3	7	2	4			2	4	3	7	2	4			7
984	0	43	2	1	3	5	2	8			2	1	3	5	3	8			5
985	1	56	2	1	3	5					2	1	3	5					5
986	1	52	4	4	3	7					3	4	3	7					7
987	1	45	3	4	3	6					3	4	3	6	3	7			6
988	1	66	3	2	3	7					2	1	3	7					7
989	0	55	3	2	3	6	2	8			4	2	3	6	2	7			6
990	0	36	2	4	3	7					2	4	3	7					7
991	0	74	4	3	3	4	2	7			4	4	3	7	3	6			7
992	0	60	3	4	3	6	2	7			4	4	3	6	3	7			6
993	1	53	3	3	3	7	2	6			2	4	3	6					6
994	0	77	3	4	3	7	2	6			3	1	3	7					7
995	0	54	4	1	3	4					4	2	3	4	2	7			4
996	1	22	2	1	3	5					2	1	3	5					5
997	0	55	4	3	3	7					2	1	3	5					7
998	0	68	3	3	3	6					3	2	3	6	3	1			6
999	1	65	2	1	3	5	2	1			2	2	3	5	2	7			5
1000	0	74	3	4	3	7					2	4	3	6	3	7			6
1001	0	82	4	4	3	6					4	4	3	6					5
1002	1	39	2	1	3	5					2	1	3	5					5
1003	0	49	2	3	3	7					2	2	3	7	2	4			7
1004	0	65	3	2	3	7	2	4			3	2	3	6	2	4			4
1005	0	71	3	3	3	7	3	6			2	2	3	7	3	6			7
1006	1	34	3	4	3	7	2	5			3	4	3	7					5
1007	1	60	3	3	3	6					4	2	3	6					5
1008	0	80	3	3	3	7	2	6			2	2	3	7	3	6			7
1009	1	75	4	2	3	4					4	4	3	4					4
1010	1	28	2	1	3	8					2	2	3	8	2	5			5
1011	1	53	2	1	3	5					2	1	3	5					5
1012	0	55	4	4	3	7					3	4	3	7					7
1013	1	19	2	1	3	5					2	1	3	5					7
1014	0	62	3	4	3	7					3	3	3	7					7
1015	0	59	4	4	3	7					4	4	3	7					7
1016	0	53	2	1	3	5					2	2	3	5					7
1017	0	57	4	4	3	7					3	3	3	7					7
1018	0	68	4	2	3	4					4	2	3	4					4
1019	0	32	2	1	3	8					1	1	3	8	3	5			8
1020	0	48	4	4	3	7					2	4	3	7					7
1021	1	62	4	3	3	4					4	2	3	4					4
1022	0	75	4	2	3	4					3	2	3	4					4
1023	0	30	2	1	3	5					2	1	3	5					5
1024	1	64	4	4	3	7					3	4	3	7					7
1025	0	56	3	4	3	7					4	4	3	7					7
1026	0	46	4	4	3	7					4	4	3	7					7
1027	1	58	4	4	3	4					4	4	3	4					4
1028	0	33	2	1	3	5	2	1			2	2	3	5					5
1029	0	53	3	4	3	6					3	4	3	6					6
1030	1	56	2	1	3	5	2	1			2	2	3	5	3	8			5
1031	0	69	4	4	3	7					4	3	3	7					7
1032	1	37	2	1	3	5					2	1	3	5					5
1033	0	71	2	2	3	6	3	1			2	2	3	6					6
1034	0	44	3	4	3	7	2	4			3	3	3	7					7
1035	0	60	3	4	3	7	2	6			2	4	3	7	2	6			7
1036	1	51	2	1	3	5					2	1	3	5					5
1037	0	29	2	4	3	7					2	4	3	7	2	5			5
1038	0	27	2	1	3	5	2	1			2	2	3	5					5
