# Supplementary material for: Joint approach of diffusion- and perfusion-weighted MRI in intra-axial mass like lesions in clinical practice simulation
Source: PLoS One. 2018 Sep 7;13(9):e0202891. doi: 10.1371/journal.pone.0202891 (PMC6128539; doi:10.1371/journal.pone.0202891)
Supplement: S2 File — (XLSX) [file pone.0202891.s002.xlsx]

## Sheet: Variables
		Variables
		G1r1	Reader1	Con
		G2r1		Con +DWI
		G3r1		Con+ DWI + DSC
		G1r2	Reader2	Con
		G2r2		Con +DWI
		G3r2		Con+ DWI + DSC

## Sheet: Sheet
No	Final Dx	braintumor	G1r1	G1r2	G2r1	G2r2	G3r1	G3r2	Grade_1	Grade_2	Grade_12	Grade_22	Grade_13	Grade_23
1	7	1	1	1	3	5	1	1	3 . .	3 . .	3 2 .	3 2 1	3 . .	3 . .
2	4	1	1	2	1	5	1	1	3 . .	3 1 .	3 . .	3 2 1	3 . .	3 . .
3	7	1	3	1	1	3	1	1	3 2 .	3 . .	3 . .	3 2 .	3 . .	3 . .
4	4	1	1	4	1	5	1	1	3 . .	3 3 .	3 . .	3 2 1	3 . .	3 . .
5	6	1	1	1	1	1	1	1	3 . .	3 . .	3 . .	3 . .	3 . .	3 . .
6	7	1	4	1	3	5	3	1	3 3 .	3 . .	3 2 .	3 2 1	3 2 .	3 . .
7	2	0	5	5	1	1	1	1	3 2 1	3 2 1	3 . .	3 . .	3 . .	3 . .
8	7	1	1	3	4	3	4	1	3 . .	3 2 .	3 3 .	3 2 .	3 3 .	3 . .
9	7	1	4	6	4	7	3	3	3 3 .	3 2 2	3 3 .	3 3 1	3 2 .	3 2 .
10	7	1	6	1	3	3	3	3	3 2 2	3 . .	3 2 .	3 2 .	3 2 .	3 2 .
11	6	1	5	2	3	5	3	3	3 2 1	3 1 .	3 2 .	3 2 1	3 2 .	3 2 .
12	6	1	3	1	1	5	1	1	3 2 .	3 . .	3 . .	3 2 1	3 . .	3 . .
13	6	1	3	1	3	3	1	1	3 2 .	3 . .	3 2 .	3 2 .	3 . .	3 . .
14	4	1	1	1	1	1	1	1	3 . .	3 . .	3 . .	3 . .	3 . .	3 . .
15	1	0	3	1	1	1	1	1	3 2 .	3 . .	3 . .	3 . .	3 . .	3 . .
16	7	1	4	3	3	3	1	1	3 3 .	3 2 .	3 2 .	3 2 .	3 . .	3 . .
17	8	1	1	1	1	1	1	1	3 . .	3 . .	3 . .	3 . .	3 . .	3 . .
18	7	1	1	1	1	1	1	1	3 . .	3 . .	3 . .	3 . .	3 . .	3 . .
19	4	1	1	3	1	3	1	1	3 . .	3 2 .	3 . .	3 2 .	3 . .	3 . .
20	6	1	1	1	1	1	1	1	3 . .	3 . .	3 . .	3 . .	3 . .	3 . .
21	4	1	3	3	5	5	1	1	3 2 .	3 2 .	3 2 1	3 2 1	3 . .	3 . .
22	7	1	3	3	4	4	1	1	3 2 .	3 2 .	3 3 .	3 3 .	3 . .	3 . .
23	7	1	3	3	3	4	3	1	3 2 .	3 2 .	3 2 .	3 3 .	3 2 .	3 . .
24	8	1	4	1	4	4	3	3	3 3 .	3 . .	3 3 .	3 3 .	3 2 .	3 2 .
25	7	1	1	1	1	3	1	1	3 . .	3 . .	3 . .	3 2 .	3 . .	3 . .
26	5	1	4	3	3	3	3	3	3 3 .	3 2 .	3 2 .	3 2 .	3 2 .	3 2 .
27	4	1	1	3	1	1	1	1	3 . .	3 2 .	3 . .	3 . .	3 . .	3 . .
28	7	1	1	1	3	3	1	1	3 . .	3 . .	3 2 .	3 2 .	3 . .	3 . .
29	5	1	4	6	3	3	4	3	3 3 .	3 2 2	3 2 .	3 2 .	3 3 .	3 2 .
30	7	1	4	4	4	5	1	1	3 3 .	3 3 .	3 3 .	3 2 1	3 . .	3 . .
31	2	0	8	2	1	1	1	1	3 3 2	3 1 .	3 . .	3 . .	3 . .	3 . .
32	5	1	3	3	1	1	1	1	3 2 .	3 2 .	3 . .	3 . .	3 . .	3 . .
33	7	1	4	3	3	8	1	1	3 3 .	3 2 .	3 2 .	3 3 2	3 . .	3 . .
34	7	1	1	1	3	3	1	4	3 . .	3 . .	3 2 .	3 2 .	3 . .	3 3 .
35	6	1	1	1	1	3	1	1	3 . .	3 . .	3 . .	3 2 .	3 . .	3 . .
36	7	1	1	3	4	3	3	3	3 . .	3 2 .	3 3 .	3 2 .	3 2 .	3 2 .
37	2	0	4	3	1	1	1	1	3 3 .	3 2 .	3 . .	3 . .	3 . .	3 . .
38	4	1	4	5	1	3	3	3	3 3 .	3 2 1	3 . .	3 2 .	3 2 .	3 2 .
39	1	0	1	1	1	1	1	1	3 . .	3 . .	3 . .	3 . .	3 . .	3 . .
40	2	0	4	3	1	1	1	1	3 3 .	3 2 .	3 . .	3 . .	3 . .	3 . .
41	6	1	3	1	1	1	1	1	3 2 .	3 . .	3 . .	3 . .	3 . .	3 . .
42	1	0	2	1	1	1	1	1	3 1 .	3 . .	3 . .	3 . .	3 . .	3 . .
43	1	0	4	3	1	1	1	1	3 3 .	3 2 .	3 . .	3 . .	3 . .	3 . .
44	4	1	3	3	1	1	1	1	3 2 .	3 2 .	3 . .	3 . .	3 . .	3 . .
45	7	1	4	1	3	3	1	1	3 3 .	3 . .	3 2 .	3 2 .	3 . .	3 . .
46	6	1	4	3	4	4	4	3	3 3 .	3 2 .	3 3 .	3 3 .	3 3 .	3 2 .
47	6	1	4	1	3	6	1	1	3 3 .	3 . .	3 2 .	3 2 2	3 . .	3 . .
48	5	1	1	3	3	3	1	1	3 . .	3 2 .	3 2 .	3 2 .	3 . .	3 . .
49	7	1	1	3	1	1	1	1	3 . .	3 2 .	3 . .	3 . .	3 . .	3 . .
50	5	1	3	1	1	1	1	1	3 2 .	3 . .	3 . .	3 . .	3 . .	3 . .
51	6	1	3	1	3	3	3	1	3 2 .	3 . .	3 2 .	3 2 .	3 2 .	3 . .
52	1	0	4	1	3	3	1	1	3 3 .	3 . .	3 2 .	3 2 .	3 . .	3 . .
53	4	1	1	3	1	3	1	1	3 . .	3 2 .	3 . .	3 2 .	3 . .	3 . .
54	1	0	3	1	3	3	3	3	3 2 .	3 . .	3 2 .	3 2 .	3 2 .	3 2 .
55	5	1	6	6	5	3	4	3	3 2 2	3 2 2	3 2 1	3 2 .	3 3 .	3 2 .
56	1	0	8	3	9	9	3	3	3 3 2	3 2 .	3 3 3	3 3 3	3 2 .	3 2 .
57	7	1	3	3	4	3	1	1	3 2 .	3 2 .	3 3 .	3 2 .	3 . .	3 . .
58	2	0	3	4	1	1	1	1	3 2 .	3 3 .	3 . .	3 . .	3 . .	3 . .
59	4	1	1	3	3	3	1	1	3 . .	3 2 .	3 2 .	3 2 .	3 . .	3 . .
60	1	0	1	1	1	1	1	1	3 . .	3 . .	3 . .	3 . .	3 . .	3 . .
61	6	1	3	3	1	1	1	1	3 2 .	3 2 .	3 . .	3 . .	3 . .	3 . .
62	6	1	3	4	3	3	3	3	3 2 .	3 3 .	3 2 .	3 2 .	3 2 .	3 2 .
63	6	1	8	1	1	1	1	1	3 3 2	3 . .	3 . .	3 . .	3 . .	3 . .
64	6	1	4	6	4	4	1	4	3 3 .	3 2 2	3 3 .	3 3 .	3 . .	3 3 .
65	5	1	4	1	1	1	1	1	3 3 .	3 . .	3 . .	3 . .	3 . .	3 . .
66	7	1	4	3	4	3	3	4	3 3 .	3 2 .	3 3 .	3 2 .	3 2 .	3 3 .
67	7	1	4	3	3	3	1	1	3 3 .	3 2 .	3 2 .	3 2 .	3 . .	3 . .
68	6	1	1	3	5	5	1	1	3 . .	3 2 .	3 2 1	3 2 1	3 . .	3 . .
69	5	1	3	3	3	3	4	4	3 2 .	3 2 .	3 2 .	3 2 .	3 3 .	3 3 .
70	5	1	1	4	3	3	1	1	3 . .	3 3 .	3 2 .	3 2 .	3 . .	3 . .
71	5	1	1	3	1	3	1	1	3 . .	3 2 .	3 . .	3 2 .	3 . .	3 . .
72	4	1	6	4	3	3	3	1	3 2 2	3 3 .	3 2 .	3 2 .	3 2 .	3 . .
73	3	0	3	7	1	3	1	3	3 2 .	3 3 1	3 . .	3 2 .	3 . .	3 2 .
74	1	0	4	3	3	1	1	1	3 3 .	3 2 .	3 2 .	3 . .	3 . .	3 . .
75	4	1	3	8	1	6	1	1	3 2 .	3 3 2	3 . .	3 2 2	3 . .	3 . .
76	5	1	1	1	1	1	1	1	3 . .	3 . .	3 . .	3 . .	3 . .	3 . .
77	8	1	3	8	1	1	1	1	3 2 .	3 3 2	3 . .	3 . .	3 . .	3 . .
78	5	1	1	1	1	1	1	1	3 . .	3 . .	3 . .	3 . .	3 . .	3 . .
79	1	0	4	1	1	1	1	1	3 3 .	3 . .	3 . .	3 . .	3 . .	3 . .
80	7	1	3	1	1	1	1	1	3 2 .	3 . .	3 . .	3 . .	3 . .	3 . .
81	7	1	1	1	1	1	1	1	3 . .	3 . .	3 . .	3 . .	3 . .	3 . .
82	6	1	8	1	1	1	1	1	3 3 2	3 . .	3 . .	3 . .	3 . .	3 . .
83	5	1	1	1	1	1	1	1	3 . .	3 . .	3 . .	3 . .	3 . .	3 . .
84	5	1	1	4	3	3	3	4	3 . .	3 3 .	3 2 .	3 2 .	3 2 .	3 3 .
85	7	1	1	1	1	3	1	1	3 . .	3 . .	3 . .	3 2 .	3 . .	3 . .
86	7	1	1	6	1	3	1	3	3 . .	3 2 2	3 . .	3 2 .	3 . .	3 2 .
87	1	0	4	3	4	3	1	1	3 3 .	3 2 .	3 3 .	3 2 .	3 . .	3 . .
88	7	1	8	3	3	3	3	1	3 3 2	3 2 .	3 2 .	3 2 .	3 2 .	3 . .
89	6	1	8	4	4	3	3	3	3 3 2	3 3 .	3 3 .	3 2 .	3 2 .	3 2 .
90	7	1	4	1	3	3	1	1	3 3 .	3 . .	3 2 .	3 2 .	3 . .	3 . .
91	7	1	2	4	3	3	3	4	3 1 .	3 3 .	3 2 .	3 2 .	3 2 .	3 3 .
92	4	1	8	3	1	3	1	1	3 3 2	3 2 .	3 . .	3 2 .	3 . .	3 . .
93	1	0	4	1	1	1	1	1	3 3 .	3 . .	3 . .	3 . .	3 . .	3 . .
94	8	1	3	3	3	3	3	5	3 2 .	3 2 .	3 2 .	3 2 .	3 2 .	3 2 1
95	4	1	3	3	3	4	3	4	3 2 .	3 2 .	3 2 .	3 3 .	3 2 .	3 3 .
96	7	1	3	3	4	4	1	4	3 2 .	3 2 .	3 3 .	3 3 .	3 . .	3 3 .
97	8	1	8	6	3	3	1	1	3 3 2	3 2 2	3 2 .	3 2 .	3 . .	3 . .
98	7	1	1	3	1	1	1	1	3 . .	3 2 .	3 . .	3 . .	3 . .	3 . .
99	7	1	3	1	4	3	3	1	3 2 .	3 . .	3 3 .	3 2 .	3 2 .	3 . .
100	5	1	3	3	3	3	3	3	3 2 .	3 2 .	3 2 .	3 2 .	3 2 .	3 2 .
101	6	1	3	4	1	8	1	1	3 2 .	3 3 .	3 . .	3 3 2	3 . .	3 . .
102	7	1	4	4	3	1	3	1	3 3 .	3 3 .	3 2 .	3 . .	3 2 .	3 . .
103	7	1	3	3	3	5	3	3	3 2 .	3 2 .	3 2 .	3 2 1	3 2 .	3 2 .
104	1	0	4	1	3	1	1	1	3 3 .	3 . .	3 2 .	3 . .	3 . .	3 . .
105	6	1	4	3	1	4	1	1	3 3 .	3 2 .	3 . .	3 3 .	3 . .	3 . .
106	7	1	3	6	3	3	3	3	3 2 .	3 2 2	3 2 .	3 2 .	3 2 .	3 2 .
107	5	1	8	3	3	1	3	1	3 3 2	3 2 .	3 2 .	3 . .	3 2 .	3 . .
108	7	1	3	1	3	3	1	1	3 2 .	3 . .	3 2 .	3 2 .	3 . .	3 . .
109	7	1	3	3	3	3	1	1	3 2 .	3 2 .	3 2 .	3 2 .	3 . .	3 . .
110	5	1	2	6	1	3	1	1	3 1 .	3 2 2	3 . .	3 2 .	3 . .	3 . .
111	1	0	4	8	1	9	1	3	3 3 .	3 3 2	3 . .	3 3 3	3 . .	3 2 .
112	6	1	4	5	1	1	4	1	3 3 .	3 2 1	3 . .	3 . .	3 3 .	3 . .
113	5	1	1	1	1	1	1	1	3 . .	3 . .	3 . .	3 . .	3 . .	3 . .
114	7	1	4	1	3	4	1	1	3 3 .	3 . .	3 2 .	3 3 .	3 . .	3 . .
115	5	1	1	1	1	1	1	1	3 . .	3 . .	3 . .	3 . .	3 . .	3 . .
116	1	0	3	1	3	1	1	1	3 2 .	3 . .	3 2 .	3 . .	3 . .	3 . .
117	7	1	3	4	3	3	1	1	3 2 .	3 3 .	3 2 .	3 2 .	3 . .	3 . .
118	6	1	3	4	1	1	1	1	3 2 .	3 3 .	3 . .	3 . .	3 . .	3 . .
119	4	1	1	3	1	1	1	1	3 . .	3 2 .	3 . .	3 . .	3 . .	3 . .
120	4	1	5	8	1	3	3	3	3 2 1	3 3 2	3 . .	3 2 .	3 2 .	3 2 .
121	6	1	4	1	1	4	1	1	3 3 .	3 . .	3 . .	3 3 .	3 . .	3 . .
122	5	1	1	1	1	1	1	1	3 . .	3 . .	3 . .	3 . .	3 . .	3 . .
123	7	1	1	1	1	4	1	1	3 . .	3 . .	3 . .	3 3 .	3 . .	3 . .
124	6	1	4	1	1	1	1	1	3 3 .	3 . .	3 . .	3 . .	3 . .	3 . .
125	5	1	3	3	1	1	1	1	3 2 .	3 2 .	3 . .	3 . .	3 . .	3 . .
126	2	0	8	3	1	1	1	1	3 3 2	3 2 .	3 . .	3 . .	3 . .	3 . .
127	5	1	1	1	1	1	1	1	3 . .	3 . .	3 . .	3 . .	3 . .	3 . .
128	4	1	3	3	1	1	1	1	3 2 .	3 2 .	3 . .	3 . .	3 . .	3 . .
129	7	1	1	3	1	1	1	1	3 . .	3 2 .	3 . .	3 . .	3 . .	3 . .
130	7	1	1	1	3	3	1	1	3 . .	3 . .	3 2 .	3 2 .	3 . .	3 . .
131	7	1	3	1	1	1	1	1	3 2 .	3 . .	3 . .	3 . .	3 . .	3 . .
132	6	1	3	3	3	3	1	1	3 2 .	3 2 .	3 2 .	3 2 .	3 . .	3 . .
133	1	0	4	4	4	1	3	3	3 3 .	3 3 .	3 3 .	3 . .	3 2 .	3 2 .
134	7	1	3	1	1	1	1	1	3 2 .	3 . .	3 . .	3 . .	3 . .	3 . .
135	4	1	9	3	3	4	1	1	3 3 3	3 2 .	3 2 .	3 3 .	3 . .	3 . .
136	5	1	3	4	3	1	4	1	3 2 .	3 3 .	3 2 .	3 . .	3 3 .	3 . .
137	1	0	4	3	3	3	3	3	3 3 .	3 2 .	3 2 .	3 2 .	3 2 .	3 2 .
138	1	0	4	4	3	3	4	4	3 3 .	3 3 .	3 2 .	3 2 .	3 3 .	3 3 .
139	1	0	4	3	3	1	3	1	3 3 .	3 2 .	3 2 .	3 . .	3 2 .	3 . .
140	7	1	3	6	1	4	1	3	3 2 .	3 2 2	3 . .	3 3 .	3 . .	3 2 .
141	5	1	4	3	1	1	1	1	3 3 .	3 2 .	3 . .	3 . .	3 . .	3 . .
142	6	1	1	1	3	4	1	1	3 . .	3 . .	3 2 .	3 3 .	3 . .	3 . .
143	7	1	4	4	3	1	3	3	3 3 .	3 3 .	3 2 .	3 . .	3 2 .	3 2 .
144	1	0	1	1	1	1	1	1	3 . .	3 . .	3 . .	3 . .	3 . .	3 . .
145	6	1	4	3	1	1	1	4	3 3 .	3 2 .	3 . .	3 . .	3 . .	3 3 .
146	1	0	4	4	1	1	1	1	3 3 .	3 3 .	3 . .	3 . .	3 . .	3 . .
147	5	1	1	3	1	1	1	1	3 . .	3 2 .	3 . .	3 . .	3 . .	3 . .
148	5	1	1	1	1	1	1	1	3 . .	3 . .	3 . .	3 . .	3 . .	3 . .
149	5	1	3	4	3	3	3	3	3 2 .	3 3 .	3 2 .	3 2 .	3 2 .	3 2 .
150	5	1	3	1	1	1	1	1	3 2 .	3 . .	3 . .	3 . .	3 . .	3 . .
151	1	0	1	1	1	1	1	1	3 . .	3 . .	3 . .	3 . .	3 . .	3 . .
152	8	1	3	1	3	3	1	1	3 2 .	3 . .	3 2 .	3 2 .	3 . .	3 . .
153	7	1	1	3	4	3	1	1	3 . .	3 2 .	3 3 .	3 2 .	3 . .	3 . .
154	7	1	1	1	4	3	1	1	3 . .	3 . .	3 3 .	3 2 .	3 . .	3 . .
155	7	1	1	1	1	4	1	1	3 . .	3 . .	3 . .	3 3 .	3 . .	3 . .
156	2	0	4	3	1	1	1	1	3 3 .	3 2 .	3 . .	3 . .	3 . .	3 . .
157	7	1	1	1	3	3	1	1	3 . .	3 . .	3 2 .	3 2 .	3 . .	3 . .
158	8	1	1	1	1	1	1	1	3 . .	3 . .	3 . .	3 . .	3 . .	3 . .
159	1	0	1	3	3	1	3	1	3 . .	3 2 .	3 2 .	3 . .	3 2 .	3 . .
160	4	1	2	1	1	1	1	1	3 1 .	3 . .	3 . .	3 . .	3 . .	3 . .
161	7	1	8	4	4	4	3	3	3 3 2	3 3 .	3 3 .	3 3 .	3 2 .	3 2 .
162	7	1	9	9	1	1	1	1	3 3 3	3 3 3	3 . .	3 . .	3 . .	3 . .
163	5	1	4	1	3	1	3	1	3 3 .	3 . .	3 2 .	3 . .	3 2 .	3 . .
164	4	1	1	9	3	3	3	1	3 . .	3 3 3	3 2 .	3 2 .	3 2 .	3 . .
165	1	0	1	1	1	1	1	1	3 . .	3 . .	3 . .	3 . .	3 . .	3 . .
166	6	1	4	3	3	3	1	1	3 3 .	3 2 .	3 2 .	3 2 .	3 . .	3 . .
167	6	1	9	1	3	1	1	1	3 3 3	3 . .	3 2 .	3 . .	3 . .	3 . .
168	1	0	3	1	4	1	1	1	3 2 .	3 . .	3 3 .	3 . .	3 . .	3 . .
169	5	1	3	1	3	3	1	1	3 2 .	3 . .	3 2 .	3 2 .	3 . .	3 . .
170	5	1	1	1	1	1	1	1	3 . .	3 . .	3 . .	3 . .	3 . .	3 . .
171	1	0	3	3	3	3	3	3	3 2 .	3 2 .	3 2 .	3 2 .	3 2 .	3 2 .
172	7	1	4	9	4	4	4	4	3 3 .	3 3 3	3 3 .	3 3 .	3 3 .	3 3 .
173	5	1	1	1	1	1	1	1	3 . .	3 . .	3 . .	3 . .	3 . .	3 . .
174	3	0	5	3	3	4	3	3	3 2 1	3 2 .	3 2 .	3 3 .	3 2 .	3 2 .
175	6	1	3	1	1	3	1	1	3 2 .	3 . .	3 . .	3 2 .	3 . .	3 . .
176	7	1	1	1	3	3	1	1	3 . .	3 . .	3 2 .	3 2 .	3 . .	3 . .
177	1	0	4	6	3	3	1	1	3 3 .	3 2 2	3 2 .	3 2 .	3 . .	3 . .
178	7	1	4	6	3	3	1	1	3 3 .	3 2 2	3 2 .	3 2 .	3 . .	3 . .
179	5	1	1	1	1	1	1	1	3 . .	3 . .	3 . .	3 . .	3 . .	3 . .
180	7	1	1	1	1	3	1	1	3 . .	3 . .	3 . .	3 2 .	3 . .	3 . .
181	6	1	5	4	3	3	3	1	3 2 1	3 3 .	3 2 .	3 2 .	3 2 .	3 . .
182	7	1	3	1	1	1	1	1	3 2 .	3 . .	3 . .	3 . .	3 . .	3 . .
183	7	1	1	1	1	1	1	1	3 . .	3 . .	3 . .	3 . .	3 . .	3 . .
184	7	1	1	4	1	1	1	1	3 . .	3 3 .	3 . .	3 . .	3 . .	3 . .
185	8	1	1	1	1	1	3	1	3 . .	3 . .	3 . .	3 . .	3 2 .	3 . .
186	8	1	3	3	3	5	3	3	3 2 .	3 2 .	3 2 .	3 2 1	3 2 .	3 2 .
187	5	1	3	1	1	1	1	1	3 2 .	3 . .	3 . .	3 . .	3 . .	3 . .
188	5	1	1	1	1	1	1	1	3 . .	3 . .	3 . .	3 . .	3 . .	3 . .
189	7	1	3	3	3	3	3	3	3 2 .	3 2 .	3 2 .	3 2 .	3 2 .	3 2 .
190	5	1	1	1	1	1	1	1	3 . .	3 . .	3 . .	3 . .	3 . .	3 . .
191	5	1	1	3	3	3	3	1	3 . .	3 2 .	3 2 .	3 2 .	3 2 .	3 . .
192	5	1	1	1	1	1	1	1	3 . .	3 . .	3 . .	3 . .	3 . .	3 . .
193	5	1	1	1	1	1	1	1	3 . .	3 . .	3 . .	3 . .	3 . .	3 . .
194	7	1	4	3	3	1	1	1	3 3 .	3 2 .	3 2 .	3 . .	3 . .	3 . .
195	6	1	3	1	1	1	1	1	3 2 .	3 . .	3 . .	3 . .	3 . .	3 . .
196	8	1	1	1	1	3	1	1	3 . .	3 . .	3 . .	3 2 .	3 . .	3 . .
197	2	0	8	3	1	1	1	1	3 3 2	3 2 .	3 . .	3 . .	3 . .	3 . .
198	5	1	1	1	1	1	1	1	3 . .	3 . .	3 . .	3 . .	3 . .	3 . .
199	6	1	3	4	3	3	3	1	3 2 .	3 3 .	3 2 .	3 2 .	3 2 .	3 . .
200	1	0	3	1	3	1	1	1	3 2 .	3 . .	3 2 .	3 . .	3 . .	3 . .
201	5	1	1	1	1	1	1	1	3 . .	3 . .	3 . .	3 . .	3 . .	3 . .
202	7	1	4	4	3	3	4	1	3 3 .	3 3 .	3 2 .	3 2 .	3 3 .	3 . .
203	1	0	3	1	4	1	4	4	3 2 .	3 . .	3 3 .	3 . .	3 3 .	3 3 .
204	1	0	4	3	1	1	1	1	3 3 .	3 2 .	3 . .	3 . .	3 . .	3 . .
205	6	1	8	3	3	3	4	1	3 3 2	3 2 .	3 2 .	3 2 .	3 3 .	3 . .
206	6	1	3	1	3	3	3	3	3 2 .	3 . .	3 2 .	3 2 .	3 2 .	3 2 .
207	5	1	1	1	1	1	1	1	3 . .	3 . .	3 . .	3 . .	3 . .	3 . .
208	5	1	4	1	1	1	1	1	3 3 .	3 . .	3 . .	3 . .	3 . .	3 . .
209	5	1	3	4	1	1	4	1	3 2 .	3 3 .	3 . .	3 . .	3 3 .	3 . .
210	4	1	1	1	1	1	1	1	3 . .	3 . .	3 . .	3 . .	3 . .	3 . .
211	5	1	4	1	1	3	1	1	3 3 .	3 . .	3 . .	3 2 .	3 . .	3 . .
212	1	0	3	4	3	3	3	1	3 2 .	3 3 .	3 2 .	3 2 .	3 2 .	3 . .
213	7	1	1	1	1	1	1	1	3 . .	3 . .	3 . .	3 . .	3 . .	3 . .
214	5	1	3	1	3	1	1	1	3 2 .	3 . .	3 2 .	3 . .	3 . .	3 . .
215	5	1	3	1	1	1	1	1	3 2 .	3 . .	3 . .	3 . .	3 . .	3 . .
216	5	1	1	1	3	3	3	1	3 . .	3 . .	3 2 .	3 2 .	3 2 .	3 . .
217	4	1	3	3	3	1	1	1	3 2 .	3 2 .	3 2 .	3 . .	3 . .	3 . .
218	2	0	2	3	3	3	1	1	3 1 .	3 2 .	3 2 .	3 2 .	3 . .	3 . .
219	5	1	1	1	1	1	1	1	3 . .	3 . .	3 . .	3 . .	3 . .	3 . .
220	4	1	3	3	1	1	1	1	3 2 .	3 2 .	3 . .	3 . .	3 . .	3 . .
221	6	1	3	1	1	3	1	1	3 2 .	3 . .	3 . .	3 2 .	3 . .	3 . .
222	1	0	3	3	3	7	3	3	3 2 .	3 2 .	3 2 .	3 3 1	3 2 .	3 2 .
223	5	1	1	1	1	3	1	3	3 . .	3 . .	3 . .	3 2 .	3 . .	3 2 .
224	7	1	3	3	3	3	3	1	3 2 .	3 2 .	3 2 .	3 2 .	3 2 .	3 . .
225	5	1	4	3	3	4	3	1	3 3 .	3 2 .	3 2 .	3 3 .	3 2 .	3 . .
226	5	1	1	1	1	1	1	1	3 . .	3 . .	3 . .	3 . .	3 . .	3 . .
227	1	0	3	6	3	4	3	3	3 2 .	3 2 2	3 2 .	3 3 .	3 2 .	3 2 .
228	6	1	3	3	1	4	1	4	3 2 .	3 2 .	3 . .	3 3 .	3 . .	3 3 .
229	6	1	1	1	1	1	1	1	3 . .	3 . .	3 . .	3 . .	3 . .	3 . .
230	7	1	4	4	1	1	4	4	3 3 .	3 3 .	3 . .	3 . .	3 3 .	3 3 .
231	7	1	1	1	3	3	1	1	3 . .	3 . .	3 2 .	3 2 .	3 . .	3 . .
232	7	1	3	1	1	1	1	1	3 2 .	3 . .	3 . .	3 . .	3 . .	3 . .
233	8	1	1	1	1	1	1	1	3 . .	3 . .	3 . .	3 . .	3 . .	3 . .
234	4	1	3	1	1	1	1	1	3 2 .	3 . .	3 . .	3 . .	3 . .	3 . .
235	6	1	3	1	1	1	1	1	3 2 .	3 . .	3 . .	3 . .	3 . .	3 . .
236	7	1	3	1	3	1	3	3	3 2 .	3 . .	3 2 .	3 . .	3 2 .	3 2 .
237	6	1	4	1	3	1	3	1	3 3 .	3 . .	3 2 .	3 . .	3 2 .	3 . .
238	1	0	3	1	3	3	3	3	3 2 .	3 . .	3 2 .	3 2 .	3 2 .	3 2 .
239	5	1	1	1	1	3	1	1	3 . .	3 . .	3 . .	3 2 .	3 . .	3 . .
240	7	1	3	4	1	1	1	1	3 2 .	3 3 .	3 . .	3 . .	3 . .	3 . .
241	5	1	1	1	1	1	1	1	3 . .	3 . .	3 . .	3 . .	3 . .	3 . .
242	7	1	4	1	3	1	1	1	3 3 .	3 . .	3 2 .	3 . .	3 . .	3 . .
243	7	1	3	1	3	3	3	3	3 2 .	3 . .	3 2 .	3 2 .	3 2 .	3 2 .
244	5	1	1	1	1	1	1	1	3 . .	3 . .	3 . .	3 . .	3 . .	3 . .
245	5	1	3	1	1	1	3	3	3 2 .	3 . .	3 . .	3 . .	3 2 .	3 2 .
246	5	1	1	3	3	3	3	1	3 . .	3 2 .	3 2 .	3 2 .	3 2 .	3 . .
247	5	1	1	1	1	1	1	1	3 . .	3 . .	3 . .	3 . .	3 . .	3 . .
248	5	1	1	1	1	1	1	1	3 . .	3 . .	3 . .	3 . .	3 . .	3 . .
249	5	1	1	1	1	4	3	1	3 . .	3 . .	3 . .	3 3 .	3 2 .	3 . .
250	5	1	1	1	1	1	3	1	3 . .	3 . .	3 . .	3 . .	3 2 .	3 . .
251	8	1	3	8	3	3	1	1	3 2 .	3 3 2	3 2 .	3 2 .	3 . .	3 . .
252	4	1	3	4	1	1	3	1	3 2 .	3 3 .	3 . .	3 . .	3 2 .	3 . .
253	7	1	3	3	3	3	3	3	3 2 .	3 2 .	3 2 .	3 2 .	3 2 .	3 2 .
254	7	1	3	1	3	3	3	3	3 2 .	3 . .	3 2 .	3 2 .	3 2 .	3 2 .
255	1	0	4	3	1	1	1	1	3 3 .	3 2 .	3 . .	3 . .	3 . .	3 . .
256	7	1	3	1	1	3	1	1	3 2 .	3 . .	3 . .	3 2 .	3 . .	3 . .
257	7	1	4	4	1	1	3	1	3 3 .	3 3 .	3 . .	3 . .	3 2 .	3 . .
258	8	1	1	4	1	1	1	3	3 . .	3 3 .	3 . .	3 . .	3 . .	3 2 .
259	5	1	3	3	1	1	1	1	3 2 .	3 2 .	3 . .	3 . .	3 . .	3 . .
260	6	1	4	4	3	5	4	3	3 3 .	3 3 .	3 2 .	3 2 1	3 3 .	3 2 .
261	5	1	3	1	1	1	3	1	3 2 .	3 . .	3 . .	3 . .	3 2 .	3 . .
262	7	1	1	1	1	3	1	1	3 . .	3 . .	3 . .	3 2 .	3 . .	3 . .
263	6	1	3	3	3	1	1	1	3 2 .	3 2 .	3 2 .	3 . .	3 . .	3 . .
264	7	1	1	1	1	3	1	1	3 . .	3 . .	3 . .	3 2 .	3 . .	3 . .
265	6	1	3	5	3	1	3	3	3 2 .	3 2 1	3 2 .	3 . .	3 2 .	3 2 .
266	7	1	1	3	1	1	1	1	3 . .	3 2 .	3 . .	3 . .	3 . .	3 . .
267	3	0	3	3	2	5	1	5	3 2 .	3 2 .	3 1 .	3 2 1	3 . .	3 2 1
268	5	1	3	1	3	1	3	1	3 2 .	3 . .	3 2 .	3 . .	3 2 .	3 . .
269	4	1	4	1	3	4	3	3	3 3 .	3 . .	3 2 .	3 3 .	3 2 .	3 2 .
270	7	1	4	3	3	3	4	4	3 3 .	3 2 .	3 2 .	3 2 .	3 3 .	3 3 .
271	6	1	1	1	1	1	1	1	3 . .	3 . .	3 . .	3 . .	3 . .	3 . .
272	8	1	1	4	3	3	1	1	3 . .	3 3 .	3 2 .	3 2 .	3 . .	3 . .
273	7	1	4	1	3	1	1	1	3 3 .	3 . .	3 2 .	3 . .	3 . .	3 . .
274	6	1	1	1	1	1	1	1	3 . .	3 . .	3 . .	3 . .	3 . .	3 . .
275	8	1	1	4	1	1	1	1	3 . .	3 3 .	3 . .	3 . .	3 . .	3 . .
276	5	1	3	3	1	1	3	3	3 2 .	3 2 .	3 . .	3 . .	3 2 .	3 2 .
277	8	1	4	1	3	3	3	1	3 3 .	3 . .	3 2 .	3 2 .	3 2 .	3 . .
278	5	1	3	1	1	1	1	1	3 2 .	3 . .	3 . .	3 . .	3 . .	3 . .
279	6	1	3	3	3	3	1	1	3 2 .	3 2 .	3 2 .	3 2 .	3 . .	3 . .
280	5	1	1	4	1	6	1	6	3 . .	3 3 .	3 . .	3 2 2	3 . .	3 2 2
281	7	1	3	4	1	1	1	1	3 2 .	3 3 .	3 . .	3 . .	3 . .	3 . .
282	8	1	3	4	3	3	3	3	3 2 .	3 3 .	3 2 .	3 2 .	3 2 .	3 2 .
283	8	1	1	4	1	1	3	3	3 . .	3 3 .	3 . .	3 . .	3 2 .	3 2 .
284	5	1	1	1	1	1	1	1	3 . .	3 . .	3 . .	3 . .	3 . .	3 . .
285	5	1	1	1	1	3	1	3	3 . .	3 . .	3 . .	3 2 .	3 . .	3 2 .
286	4	1	3	6	3	1	1	1	3 2 .	3 2 2	3 2 .	3 . .	3 . .	3 . .
287	7	1	3	1	1	1	1	1	3 2 .	3 . .	3 . .	3 . .	3 . .	3 . .
288	5	1	1	1	1	1	1	1	3 . .	3 . .	3 . .	3 . .	3 . .	3 . .
289	7	1	3	1	1	1	1	1	3 2 .	3 . .	3 . .	3 . .	3 . .	3 . .
290	8	1	3	4	1	3	1	3	3 2 .	3 3 .	3 . .	3 2 .	3 . .	3 2 .
291	6	1	1	4	1	1	1	3	3 . .	3 3 .	3 . .	3 . .	3 . .	3 2 .
292	5	1	1	1	1	1	1	1	3 . .	3 . .	3 . .	3 . .	3 . .	3 . .
293	5	1	1	1	1	1	1	1	3 . .	3 . .	3 . .	3 . .	3 . .	3 . .
294	8	1	1	1	1	1	1	1	3 . .	3 . .	3 . .	3 . .	3 . .	3 . .
295	5	1	1	1	1	1	1	1	3 . .	3 . .	3 . .	3 . .	3 . .	3 . .
296	5	1	1	1	4	4	1	3	3 . .	3 . .	3 3 .	3 3 .	3 . .	3 2 .
297	7	1	1	3	1	3	1	3	3 . .	3 2 .	3 . .	3 2 .	3 . .	3 2 .
298	8	1	1	1	1	1	1	1	3 . .	3 . .	3 . .	3 . .	3 . .	3 . .
299	1	0	4	1	3	1	1	1	3 3 .	3 . .	3 2 .	3 . .	3 . .	3 . .
300	5	1	1	1	3	1	3	1	3 . .	3 . .	3 2 .	3 . .	3 2 .	3 . .
301	7	1	4	8	4	3	4	1	3 3 .	3 3 2	3 3 .	3 2 .	3 3 .	3 . .
302	7	1	1	1	1	1	1	1	3 . .	3 . .	3 . .	3 . .	3 . .	3 . .
303	5	1	1	1	1	1	1	3	3 . .	3 . .	3 . .	3 . .	3 . .	3 2 .
304	5	1	1	1	1	1	1	1	3 . .	3 . .	3 . .	3 . .	3 . .	3 . .
305	7	1	4	1	1	1	1	4	3 3 .	3 . .	3 . .	3 . .	3 . .	3 3 .
306	5	1	1	3	3	3	3	3	3 . .	3 2 .	3 2 .	3 2 .	3 2 .	3 2 .
307	6	1	3	1	1	1	1	1	3 2 .	3 . .	3 . .	3 . .	3 . .	3 . .
308	1	0	3	3	3	3	1	1	3 2 .	3 2 .	3 2 .	3 2 .	3 . .	3 . .
309	4	1	3	1	3	1	1	1	3 2 .	3 . .	3 2 .	3 . .	3 . .	3 . .
310	5	1	1	3	3	3	1	1	3 . .	3 2 .	3 2 .	3 2 .	3 . .	3 . .
311	1	0	1	1	1	1	1	1	3 . .	3 . .	3 . .	3 . .	3 . .	3 . .
312	7	1	4	4	4	1	1	1	3 3 .	3 3 .	3 3 .	3 . .	3 . .	3 . .
313	5	1	1	1	1	1	1	1	3 . .	3 . .	3 . .	3 . .	3 . .	3 . .
314	5	1	1	1	1	1	1	1	3 . .	3 . .	3 . .	3 . .	3 . .	3 . .
315	5	1	1	1	1	1	1	1	3 . .	3 . .	3 . .	3 . .	3 . .	3 . .
316	8	1	3	6	3	3	4	3	3 2 .	3 2 2	3 2 .	3 2 .	3 3 .	3 2 .
317	7	1	3	3	4	4	1	1	3 2 .	3 2 .	3 3 .	3 3 .	3 . .	3 . .
318	7	1	3	1	3	3	3	3	3 2 .	3 . .	3 2 .	3 2 .	3 2 .	3 2 .
319	4	1	1	1	1	1	1	1	3 . .	3 . .	3 . .	3 . .	3 . .	3 . .
320	1	0	3	8	1	1	1	3	3 2 .	3 3 2	3 . .	3 . .	3 . .	3 2 .
321	7	1	1	1	1	1	1	3	3 . .	3 . .	3 . .	3 . .	3 . .	3 2 .
322	7	1	3	4	3	1	1	1	3 2 .	3 3 .	3 2 .	3 . .	3 . .	3 . .
323	5	1	1	1	1	1	1	1	3 . .	3 . .	3 . .	3 . .	3 . .	3 . .
324	7	1	3	1	3	3	3	3	3 2 .	3 . .	3 2 .	3 2 .	3 2 .	3 2 .
325	5	1	1	1	1	1	1	1	3 . .	3 . .	3 . .	3 . .	3 . .	3 . .
326	7	1	1	1	1	1	1	1	3 . .	3 . .	3 . .	3 . .	3 . .	3 . .
327	1	0	4	3	4	4	3	3	3 3 .	3 2 .	3 3 .	3 3 .	3 2 .	3 2 .
328	7	1	3	1	1	1	1	4	3 2 .	3 . .	3 . .	3 . .	3 . .	3 3 .
329	5	1	1	1	1	1	1	1	3 . .	3 . .	3 . .	3 . .	3 . .	3 . .
330	5	1	1	1	3	1	1	1	3 . .	3 . .	3 2 .	3 . .	3 . .	3 . .
331	7	1	4	3	1	1	3	1	3 3 .	3 2 .	3 . .	3 . .	3 2 .	3 . .
332	6	1	3	1	3	1	1	1	3 2 .	3 . .	3 2 .	3 . .	3 . .	3 . .
333	8	1	1	3	4	4	3	3	3 . .	3 2 .	3 3 .	3 3 .	3 2 .	3 2 .
334	5	1	3	3	1	3	1	1	3 2 .	3 2 .	3 . .	3 2 .	3 . .	3 . .
335	7	1	1	4	1	1	1	1	3 . .	3 3 .	3 . .	3 . .	3 . .	3 . .
336	6	1	3	1	1	1	1	1	3 2 .	3 . .	3 . .	3 . .	3 . .	3 . .
337	7	1	1	3	1	1	1	1	3 . .	3 2 .	3 . .	3 . .	3 . .	3 . .
338	1	0	1	4	1	1	4	1	3 . .	3 3 .	3 . .	3 . .	3 3 .	3 . .
339	8	1	5	4	3	4	1	1	3 2 1	3 3 .	3 2 .	3 3 .	3 . .	3 . .
340	5	1	1	1	1	1	1	1	3 . .	3 . .	3 . .	3 . .	3 . .	3 . .
341	5	1	1	1	1	3	1	3	3 . .	3 . .	3 . .	3 2 .	3 . .	3 2 .
342	5	1	1	3	1	1	1	1	3 . .	3 2 .	3 . .	3 . .	3 . .	3 . .
343	5	1	4	4	3	4	1	1	3 3 .	3 3 .	3 2 .	3 3 .	3 . .	3 . .
344	7	1	1	1	3	1	4	4	3 . .	3 . .	3 2 .	3 . .	3 3 .	3 3 .
345	2	0	3	4	1	1	1	1	3 2 .	3 3 .	3 . .	3 . .	3 . .	3 . .
346	7	1	3	1	1	1	1	1	3 2 .	3 . .	3 . .	3 . .	3 . .	3 . .
347	7	1	1	1	1	1	1	1	3 . .	3 . .	3 . .	3 . .	3 . .	3 . .
348	8	1	4	1	1	3	1	1	3 3 .	3 . .	3 . .	3 2 .	3 . .	3 . .
349	7	1	4	1	1	1	1	1	3 3 .	3 . .	3 . .	3 . .	3 . .	3 . .
350	6	1	3	1	1	1	1	4	3 2 .	3 . .	3 . .	3 . .	3 . .	3 3 .
351	4	1	3	4	1	1	1	1	3 2 .	3 3 .	3 . .	3 . .	3 . .	3 . .
352	7	1	1	1	1	1	1	1	3 . .	3 . .	3 . .	3 . .	3 . .	3 . .
353	5	1	1	1	1	1	1	1	3 . .	3 . .	3 . .	3 . .	3 . .	3 . .
354	1	0	5	5	1	1	1	1	3 2 1	3 2 1	3 . .	3 . .	3 . .	3 . .
355	5	1	1	1	1	1	1	1	3 . .	3 . .	3 . .	3 . .	3 . .	3 . .
356	7	1	1	4	4	3	1	1	3 . .	3 3 .	3 3 .	3 2 .	3 . .	3 . .
357	7	1	1	1	3	3	1	1	3 . .	3 . .	3 2 .	3 2 .	3 . .	3 . .
358	4	1	3	1	1	1	1	1	3 2 .	3 . .	3 . .	3 . .	3 . .	3 . .
359	8	1	2	3	1	1	1	1	3 1 .	3 2 .	3 . .	3 . .	3 . .	3 . .
360	7	1	4	1	1	1	1	1	3 3 .	3 . .	3 . .	3 . .	3 . .	3 . .
361	7	1	3	1	3	3	3	3	3 2 .	3 . .	3 2 .	3 2 .	3 2 .	3 2 .
362	7	1	6	3	3	3	1	1	3 2 2	3 2 .	3 2 .	3 2 .	3 . .	3 . .
363	7	1	4	4	3	3	3	1	3 3 .	3 3 .	3 2 .	3 2 .	3 2 .	3 . .
364	5	1	1	1	1	3	1	1	3 . .	3 . .	3 . .	3 2 .	3 . .	3 . .
365	7	1	3	1	3	3	3	3	3 2 .	3 . .	3 2 .	3 2 .	3 2 .	3 2 .
366	5	1	3	3	4	3	4	3	3 2 .	3 2 .	3 3 .	3 2 .	3 3 .	3 2 .
367	8	1	4	1	3	1	3	1	3 3 .	3 . .	3 2 .	3 . .	3 2 .	3 . .
368	4	1	6	1	5	8	1	1	3 2 2	3 . .	3 2 1	3 3 2	3 . .	3 . .
369	5	1	3	1	3	3	3	1	3 2 .	3 . .	3 2 .	3 2 .	3 2 .	3 . .
370	7	1	1	1	1	1	1	1	3 . .	3 . .	3 . .	3 . .	3 . .	3 . .
371	7	1	1	4	3	3	1	1	3 . .	3 3 .	3 2 .	3 2 .	3 . .	3 . .
372	4	1	1	1	1	1	1	4	3 . .	3 . .	3 . .	3 . .	3 . .	3 3 .
373	7	1	4	4	1	1	1	1	3 3 .	3 3 .	3 . .	3 . .	3 . .	3 . .
374	7	1	3	4	3	4	1	1	3 2 .	3 3 .	3 2 .	3 3 .	3 . .	3 . .
375	7	1	3	3	3	6	3	3	3 2 .	3 2 .	3 2 .	3 2 2	3 2 .	3 2 .
376	5	1	1	1	1	3	1	1	3 . .	3 . .	3 . .	3 2 .	3 . .	3 . .
377	7	1	3	4	4	3	1	4	3 2 .	3 3 .	3 3 .	3 2 .	3 . .	3 3 .
378	6	1	1	1	1	1	1	1	3 . .	3 . .	3 . .	3 . .	3 . .	3 . .
379	7	1	4	4	3	3	3	4	3 3 .	3 3 .	3 2 .	3 2 .	3 2 .	3 3 .
380	2	0	9	4	1	1	1	1	3 3 3	3 3 .	3 . .	3 . .	3 . .	3 . .
381	7	1	4	3	3	3	1	3	3 3 .	3 2 .	3 2 .	3 2 .	3 . .	3 2 .
382	5	1	1	1	1	1	1	1	3 . .	3 . .	3 . .	3 . .	3 . .	3 . .
383	5	1	4	4	1	1	1	1	3 3 .	3 3 .	3 . .	3 . .	3 . .	3 . .
384	5	1	3	3	1	1	1	1	3 2 .	3 2 .	3 . .	3 . .	3 . .	3 . .
385	5	1	1	1	1	1	1	1	3 . .	3 . .	3 . .	3 . .	3 . .	3 . .
386	7	1	4	1	1	1	1	1	3 3 .	3 . .	3 . .	3 . .	3 . .	3 . .
387	1	0	2	4	1	1	1	1	3 1 .	3 3 .	3 . .	3 . .	3 . .	3 . .
388	7	1	4	4	3	1	1	1	3 3 .	3 3 .	3 2 .	3 . .	3 . .	3 . .
389	4	1	1	1	1	1	1	1	3 . .	3 . .	3 . .	3 . .	3 . .	3 . .
390	6	1	4	5	4	1	3	1	3 3 .	3 2 1	3 3 .	3 . .	3 2 .	3 . .
391	7	1	4	8	3	1	3	1	3 3 .	3 3 2	3 2 .	3 . .	3 2 .	3 . .
392	7	1	1	1	1	1	1	1	3 . .	3 . .	3 . .	3 . .	3 . .	3 . .
393	7	1	3	1	3	3	3	4	3 2 .	3 . .	3 2 .	3 2 .	3 2 .	3 3 .
394	6	1	4	4	4	4	4	4	3 3 .	3 3 .	3 3 .	3 3 .	3 3 .	3 3 .
395	7	1	1	1	1	1	1	1	3 . .	3 . .	3 . .	3 . .	3 . .	3 . .
396	6	1	4	1	1	1	1	1	3 3 .	3 . .	3 . .	3 . .	3 . .	3 . .
397	8	1	1	3	1	1	3	3	3 . .	3 2 .	3 . .	3 . .	3 2 .	3 2 .
398	2	0	9	4	1	1	1	1	3 3 3	3 3 .	3 . .	3 . .	3 . .	3 . .
399	1	0	9	8	3	3	1	3	3 3 3	3 3 2	3 2 .	3 2 .	3 . .	3 2 .
400	5	1	3	4	3	3	4	4	3 2 .	3 3 .	3 2 .	3 2 .	3 3 .	3 3 .
401	1	0	3	4	3	3	4	4	3 2 .	3 3 .	3 2 .	3 2 .	3 3 .	3 3 .
402	7	1	1	1	1	1	1	1	3 . .	3 . .	3 . .	3 . .	3 . .	3 . .
403	1	0	3	1	4	4	1	3	3 2 .	3 . .	3 3 .	3 3 .	3 . .	3 2 .
404	5	1	1	1	3	1	1	1	3 . .	3 . .	3 2 .	3 . .	3 . .	3 . .
405	3	0	2	3	2	3	1	3	3 1 .	3 2 .	3 1 .	3 2 .	3 . .	3 2 .
406	6	1	3	1	1	1	1	1	3 2 .	3 . .	3 . .	3 . .	3 . .	3 . .
407	7	1	1	1	1	1	1	1	3 . .	3 . .	3 . .	3 . .	3 . .	3 . .
408	6	1	4	1	4	1	1	1	3 3 .	3 . .	3 3 .	3 . .	3 . .	3 . .
409	8	1	1	3	1	4	1	1	3 . .	3 2 .	3 . .	3 3 .	3 . .	3 . .
410	7	1	1	1	1	1	1	1	3 . .	3 . .	3 . .	3 . .	3 . .	3 . .
411	4	1	4	4	3	1	1	1	3 3 .	3 3 .	3 2 .	3 . .	3 . .	3 . .
412	5	1	1	1	1	1	1	1	3 . .	3 . .	3 . .	3 . .	3 . .	3 . .
413	6	1	4	1	3	1	1	1	3 3 .	3 . .	3 2 .	3 . .	3 . .	3 . .
414	4	1	4	3	3	1	1	1	3 3 .	3 2 .	3 2 .	3 . .	3 . .	3 . .
415	6	1	3	3	3	1	1	1	3 2 .	3 2 .	3 2 .	3 . .	3 . .	3 . .
416	1	0	3	3	3	4	1	1	3 2 .	3 2 .	3 2 .	3 3 .	3 . .	3 . .
417	7	1	3	1	1	1	1	1	3 2 .	3 . .	3 . .	3 . .	3 . .	3 . .
418	5	1	1	1	1	1	1	1	3 . .	3 . .	3 . .	3 . .	3 . .	3 . .
419	8	1	1	3	1	3	1	1	3 . .	3 2 .	3 . .	3 2 .	3 . .	3 . .
420	7	1	3	8	3	1	3	1	3 2 .	3 3 2	3 2 .	3 . .	3 2 .	3 . .
421	7	1	3	4	3	1	1	1	3 2 .	3 3 .	3 2 .	3 . .	3 . .	3 . .
422	5	1	1	1	1	1	1	1	3 . .	3 . .	3 . .	3 . .	3 . .	3 . .
423	8	1	1	4	4	4	1	1	3 . .	3 3 .	3 3 .	3 3 .	3 . .	3 . .
424	7	1	3	3	3	4	3	4	3 2 .	3 2 .	3 2 .	3 3 .	3 2 .	3 3 .
425	8	1	3	4	1	4	1	1	3 2 .	3 3 .	3 . .	3 3 .	3 . .	3 . .
426	6	1	4	1	4	4	4	4	3 3 .	3 . .	3 3 .	3 3 .	3 3 .	3 3 .
427	7	1	4	1	3	3	1	1	3 3 .	3 . .	3 2 .	3 2 .	3 . .	3 . .
428	7	1	1	1	3	1	1	1	3 . .	3 . .	3 2 .	3 . .	3 . .	3 . .
429	5	1	3	3	1	1	1	3	3 2 .	3 2 .	3 . .	3 . .	3 . .	3 2 .
430	7	1	3	3	3	3	3	1	3 2 .	3 2 .	3 2 .	3 2 .	3 2 .	3 . .
431	7	1	4	3	3	1	1	1	3 3 .	3 2 .	3 2 .	3 . .	3 . .	3 . .
432	7	1	4	1	1	1	1	3	3 3 .	3 . .	3 . .	3 . .	3 . .	3 2 .
433	5	1	2	3	1	4	1	3	3 1 .	3 2 .	3 . .	3 3 .	3 . .	3 2 .
434	7	1	3	3	3	3	1	3	3 2 .	3 2 .	3 2 .	3 2 .	3 . .	3 2 .
435	3	0	3	1	3	3	1	3	3 2 .	3 . .	3 2 .	3 2 .	3 . .	3 2 .
436	1	0	4	3	3	1	3	1	3 3 .	3 2 .	3 2 .	3 . .	3 2 .	3 . .
437	1	0	3	3	1	4	1	1	3 2 .	3 2 .	3 . .	3 3 .	3 . .	3 . .
438	6	1	3	3	1	3	1	3	3 2 .	3 2 .	3 . .	3 2 .	3 . .	3 2 .
439	4	1	1	1	4	4	1	4	3 . .	3 . .	3 3 .	3 3 .	3 . .	3 3 .
440	7	1	3	3	3	3	1	3	3 2 .	3 2 .	3 2 .	3 2 .	3 . .	3 2 .
441	5	1	4	3	1	1	1	1	3 3 .	3 2 .	3 . .	3 . .	3 . .	3 . .
442	5	1	4	1	3	4	1	1	3 3 .	3 . .	3 2 .	3 3 .	3 . .	3 . .
443	4	1	3	1	1	3	1	1	3 2 .	3 . .	3 . .	3 2 .	3 . .	3 . .
444	8	1	1	3	1	1	1	1	3 . .	3 2 .	3 . .	3 . .	3 . .	3 . .
445	6	1	1	2	4	4	4	1	3 . .	3 1 .	3 3 .	3 3 .	3 3 .	3 . .
446	7	1	4	3	3	3	1	1	3 3 .	3 2 .	3 2 .	3 2 .	3 . .	3 . .
447	5	1	4	1	1	1	1	1	3 3 .	3 . .	3 . .	3 . .	3 . .	3 . .
448	5	1	1	1	1	1	1	1	3 . .	3 . .	3 . .	3 . .	3 . .	3 . .
449	8	1	3	1	1	1	4	1	3 2 .	3 . .	3 . .	3 . .	3 3 .	3 . .
450	5	1	3	3	4	3	3	3	3 2 .	3 2 .	3 3 .	3 2 .	3 2 .	3 2 .
451	1	0	3	8	1	4	1	1	3 2 .	3 3 2	3 . .	3 3 .	3 . .	3 . .
452	5	1	5	1	1	1	1	1	3 2 1	3 . .	3 . .	3 . .	3 . .	3 . .
453	6	1	3	2	4	4	1	1	3 2 .	3 1 .	3 3 .	3 3 .	3 . .	3 . .
454	7	1	3	1	4	1	1	1	3 2 .	3 . .	3 3 .	3 . .	3 . .	3 . .
455	1	0	3	5	1	4	3	1	3 2 .	3 2 1	3 . .	3 3 .	3 2 .	3 . .
456	5	1	1	1	1	1	1	1	3 . .	3 . .	3 . .	3 . .	3 . .	3 . .
457	5	1	1	1	1	1	1	1	3 . .	3 . .	3 . .	3 . .	3 . .	3 . .
458	7	1	3	1	1	1	1	1	3 2 .	3 . .	3 . .	3 . .	3 . .	3 . .
459	7	1	3	1	1	1	1	1	3 2 .	3 . .	3 . .	3 . .	3 . .	3 . .
460	7	1	3	1	1	1	1	1	3 2 .	3 . .	3 . .	3 . .	3 . .	3 . .
461	7	1	3	1	1	1	1	1	3 2 .	3 . .	3 . .	3 . .	3 . .	3 . .
462	7	1	1	1	1	1	1	1	3 . .	3 . .	3 . .	3 . .	3 . .	3 . .
463	7	1	1	1	1	1	1	1	3 . .	3 . .	3 . .	3 . .	3 . .	3 . .
464	7	1	4	4	4	4	3	4	3 3 .	3 3 .	3 3 .	3 3 .	3 2 .	3 3 .
465	7	1	1	1	1	1	1	1	3 . .	3 . .	3 . .	3 . .	3 . .	3 . .
466	8	1	3	3	1	5	3	1	3 2 .	3 2 .	3 . .	3 2 1	3 2 .	3 . .
467	7	1	4	1	4	3	4	3	3 3 .	3 . .	3 3 .	3 2 .	3 3 .	3 2 .
468	5	1	1	3	3	4	3	3	3 . .	3 2 .	3 2 .	3 3 .	3 2 .	3 2 .
469	8	1	4	3	4	4	3	1	3 3 .	3 2 .	3 3 .	3 3 .	3 2 .	3 . .
470	4	1	3	3	1	4	4	3	3 2 .	3 2 .	3 . .	3 3 .	3 3 .	3 2 .
471	5	1	1	1	1	1	1	1	3 . .	3 . .	3 . .	3 . .	3 . .	3 . .
472	5	1	1	4	3	3	1	1	3 . .	3 3 .	3 2 .	3 2 .	3 . .	3 . .
473	4	1	1	1	1	1	1	1	3 . .	3 . .	3 . .	3 . .	3 . .	3 . .
474	7	1	3	3	1	4	1	1	3 2 .	3 2 .	3 . .	3 3 .	3 . .	3 . .
475	5	1	1	1	1	1	1	1	3 . .	3 . .	3 . .	3 . .	3 . .	3 . .
476	1	0	9	3	3	4	1	1	3 3 3	3 2 .	3 2 .	3 3 .	3 . .	3 . .
477	7	1	3	1	1	1	1	1	3 2 .	3 . .	3 . .	3 . .	3 . .	3 . .
478	1	0	3	1	1	1	1	1	3 2 .	3 . .	3 . .	3 . .	3 . .	3 . .
479	6	1	4	1	1	1	1	1	3 3 .	3 . .	3 . .	3 . .	3 . .	3 . .
480	5	1	3	3	4	3	3	1	3 2 .	3 2 .	3 3 .	3 2 .	3 2 .	3 . .
481	7	1	1	1	1	1	1	1	3 . .	3 . .	3 . .	3 . .	3 . .	3 . .
482	5	1	3	3	4	4	1	1	3 2 .	3 2 .	3 3 .	3 3 .	3 . .	3 . .
483	7	1	3	1	1	1	1	1	3 2 .	3 . .	3 . .	3 . .	3 . .	3 . .
484	5	1	1	1	1	1	1	1	3 . .	3 . .	3 . .	3 . .	3 . .	3 . .
485	5	1	1	1	1	1	1	3	3 . .	3 . .	3 . .	3 . .	3 . .	3 2 .
486	7	1	1	1	1	1	1	1	3 . .	3 . .	3 . .	3 . .	3 . .	3 . .
487	7	1	3	1	1	1	1	1	3 2 .	3 . .	3 . .	3 . .	3 . .	3 . .
488	5	1	4	1	1	1	3	3	3 3 .	3 . .	3 . .	3 . .	3 2 .	3 2 .
489	7	1	3	1	1	1	1	1	3 2 .	3 . .	3 . .	3 . .	3 . .	3 . .
490	1	0	9	4	4	4	3	3	3 3 3	3 3 .	3 3 .	3 3 .	3 2 .	3 2 .
491	5	1	1	1	1	1	1	1	3 . .	3 . .	3 . .	3 . .	3 . .	3 . .
492	6	1	3	1	1	3	4	3	3 2 .	3 . .	3 . .	3 2 .	3 3 .	3 2 .
493	8	1	1	1	1	4	1	1	3 . .	3 . .	3 . .	3 3 .	3 . .	3 . .
494	5	1	1	4	1	3	1	1	3 . .	3 3 .	3 . .	3 2 .	3 . .	3 . .
495	1	0	3	1	3	1	1	1	3 2 .	3 . .	3 2 .	3 . .	3 . .	3 . .
496	8	1	1	4	1	4	1	1	3 . .	3 3 .	3 . .	3 3 .	3 . .	3 . .
497	1	0	2	1	1	3	1	1	3 1 .	3 . .	3 . .	3 2 .	3 . .	3 . .
498	2	0	9	1	1	1	1	1	3 3 3	3 . .	3 . .	3 . .	3 . .	3 . .
499	6	1	4	3	4	4	3	3	3 3 .	3 2 .	3 3 .	3 3 .	3 2 .	3 2 .
500	7	1	1	1	1	1	1	1	3 . .	3 . .	3 . .	3 . .	3 . .	3 . .
501	5	1	1	1	1	1	1	1	3 . .	3 . .	3 . .	3 . .	3 . .	3 . .
502	5	1	3	1	1	1	1	1	3 2 .	3 . .	3 . .	3 . .	3 . .	3 . .
503	4	1	6	1	1	1	3	1	3 2 2	3 . .	3 . .	3 . .	3 2 .	3 . .
504	8	1	3	3	4	4	4	3	3 2 .	3 2 .	3 3 .	3 3 .	3 3 .	3 2 .
505	6	1	4	3	4	3	3	1	3 3 .	3 2 .	3 3 .	3 2 .	3 2 .	3 . .
506	7	1	3	3	1	1	1	1	3 2 .	3 2 .	3 . .	3 . .	3 . .	3 . .
507	7	1	4	3	3	4	3	1	3 3 .	3 2 .	3 2 .	3 3 .	3 2 .	3 . .
508	5	1	1	1	1	1	1	1	3 . .	3 . .	3 . .	3 . .	3 . .	3 . .
509	6	1	1	3	1	1	1	1	3 . .	3 2 .	3 . .	3 . .	3 . .	3 . .
510	1	0	9	3	3	3	3	3	3 3 3	3 2 .	3 2 .	3 2 .	3 2 .	3 2 .
511	7	1	4	3	4	4	4	3	3 3 .	3 2 .	3 3 .	3 3 .	3 3 .	3 2 .
512	8	1	1	1	1	1	1	1	3 . .	3 . .	3 . .	3 . .	3 . .	3 . .
513	1	0	3	3	3	4	3	3	3 2 .	3 2 .	3 2 .	3 3 .	3 2 .	3 2 .
514	7	1	4	1	1	4	4	4	3 3 .	3 . .	3 . .	3 3 .	3 3 .	3 3 .
515	5	1	4	9	3	5	3	4	3 3 .	3 3 3	3 2 .	3 2 1	3 2 .	3 3 .
516	1	0	3	1	1	1	1	1	3 2 .	3 . .	3 . .	3 . .	3 . .	3 . .
517	7	1	3	1	1	1	1	1	3 2 .	3 . .	3 . .	3 . .	3 . .	3 . .
518	6	1	3	4	1	1	4	4	3 2 .	3 3 .	3 . .	3 . .	3 3 .	3 3 .
519	6	1	3	1	1	4	1	1	3 2 .	3 . .	3 . .	3 3 .	3 . .	3 . .
520	4	1	3	1	1	1	1	1	3 2 .	3 . .	3 . .	3 . .	3 . .	3 . .
521	6	1	4	1	1	1	1	1	3 3 .	3 . .	3 . .	3 . .	3 . .	3 . .
522	8	1	4	1	1	1	1	1	3 3 .	3 . .	3 . .	3 . .	3 . .	3 . .
523	7	1	1	1	1	3	1	1	3 . .	3 . .	3 . .	3 2 .	3 . .	3 . .
524	5	1	1	1	1	1	1	1	3 . .	3 . .	3 . .	3 . .	3 . .	3 . .
525	5	1	1	1	1	1	1	1	3 . .	3 . .	3 . .	3 . .	3 . .	3 . .
526	5	1	4	3	3	4	1	1	3 3 .	3 2 .	3 2 .	3 3 .	3 . .	3 . .
527	7	1	1	3	1	1	1	1	3 . .	3 2 .	3 . .	3 . .	3 . .	3 . .
528	7	1	4	3	1	1	1	1	3 3 .	3 2 .	3 . .	3 . .	3 . .	3 . .
529	7	1	4	1	1	1	1	1	3 3 .	3 . .	3 . .	3 . .	3 . .	3 . .
530	6	1	1	1	1	4	1	4	3 . .	3 . .	3 . .	3 3 .	3 . .	3 3 .
531	6	1	3	1	1	1	1	1	3 2 .	3 . .	3 . .	3 . .	3 . .	3 . .
532	6	1	8	4	1	1	1	1	3 3 2	3 3 .	3 . .	3 . .	3 . .	3 . .
533	4	1	1	1	1	1	1	1	3 . .	3 . .	3 . .	3 . .	3 . .	3 . .
534	5	1	3	3	1	1	1	3	3 2 .	3 2 .	3 . .	3 . .	3 . .	3 2 .
535	5	1	1	1	1	1	1	1	3 . .	3 . .	3 . .	3 . .	3 . .	3 . .
536	7	1	1	1	1	1	1	1	3 . .	3 . .	3 . .	3 . .	3 . .	3 . .
537	5	1	4	3	1	1	1	1	3 3 .	3 2 .	3 . .	3 . .	3 . .	3 . .
538	5	1	1	1	1	3	1	1	3 . .	3 . .	3 . .	3 2 .	3 . .	3 . .
539	1	0	9	4	4	4	1	1	3 3 3	3 3 .	3 3 .	3 3 .	3 . .	3 . .
540	1	0	1	4	4	4	3	1	3 . .	3 3 .	3 3 .	3 3 .	3 2 .	3 . .
541	4	1	1	1	1	1	1	1	3 . .	3 . .	3 . .	3 . .	3 . .	3 . .
542	7	1	3	1	1	1	1	1	3 2 .	3 . .	3 . .	3 . .	3 . .	3 . .
543	6	1	1	1	1	1	1	1	3 . .	3 . .	3 . .	3 . .	3 . .	3 . .
544	1	0	4	4	4	3	3	3	3 3 .	3 3 .	3 3 .	3 2 .	3 2 .	3 2 .
545	1	0	3	1	1	1	1	1	3 2 .	3 . .	3 . .	3 . .	3 . .	3 . .
546	7	1	1	1	1	1	1	1	3 . .	3 . .	3 . .	3 . .	3 . .	3 . .
547	5	1	1	1	1	1	1	1	3 . .	3 . .	3 . .	3 . .	3 . .	3 . .
548	8	1	3	4	3	1	3	3	3 2 .	3 3 .	3 2 .	3 . .	3 2 .	3 2 .
549	6	1	4	4	3	1	1	1	3 3 .	3 3 .	3 2 .	3 . .	3 . .	3 . .
550	7	1	4	1	1	1	1	1	3 3 .	3 . .	3 . .	3 . .	3 . .	3 . .
551	7	1	4	1	1	1	1	1	3 3 .	3 . .	3 . .	3 . .	3 . .	3 . .
552	7	1	1	1	1	1	1	1	3 . .	3 . .	3 . .	3 . .	3 . .	3 . .
553	8	1	4	4	4	4	3	3	3 3 .	3 3 .	3 3 .	3 3 .	3 2 .	3 2 .
554	5	1	1	1	1	1	1	1	3 . .	3 . .	3 . .	3 . .	3 . .	3 . .
555	7	1	1	1	3	4	3	3	3 . .	3 . .	3 2 .	3 3 .	3 2 .	3 2 .
556	7	1	3	1	1	1	1	1	3 2 .	3 . .	3 . .	3 . .	3 . .	3 . .
557	4	1	1	1	1	1	1	1	3 . .	3 . .	3 . .	3 . .	3 . .	3 . .
558	5	1	3	1	1	1	1	1	3 2 .	3 . .	3 . .	3 . .	3 . .	3 . .
559	5	1	3	5	1	1	1	3	3 2 .	3 2 1	3 . .	3 . .	3 . .	3 2 .
560	6	1	4	4	4	1	3	1	3 3 .	3 3 .	3 3 .	3 . .	3 2 .	3 . .
561	5	1	1	1	3	4	3	3	3 . .	3 . .	3 2 .	3 3 .	3 2 .	3 2 .
562	4	1	1	4	1	1	1	1	3 . .	3 3 .	3 . .	3 . .	3 . .	3 . .
563	4	1	8	3	4	9	3	3	3 3 2	3 2 .	3 3 .	3 3 3	3 2 .	3 2 .
564	2	0	4	3	1	1	1	1	3 3 .	3 2 .	3 . .	3 . .	3 . .	3 . .
565	1	0	3	1	3	1	3	4	3 2 .	3 . .	3 2 .	3 . .	3 2 .	3 3 .
566	1	0	9	4	4	1	1	1	3 3 3	3 3 .	3 3 .	3 . .	3 . .	3 . .
567	5	1	3	1	1	1	1	1	3 2 .	3 . .	3 . .	3 . .	3 . .	3 . .
568	6	1	3	1	1	1	1	1	3 2 .	3 . .	3 . .	3 . .	3 . .	3 . .
569	6	1	1	4	1	4	1	1	3 . .	3 3 .	3 . .	3 3 .	3 . .	3 . .
570	8	1	3	3	1	1	1	1	3 2 .	3 2 .	3 . .	3 . .	3 . .	3 . .
571	6	1	1	1	1	3	1	1	3 . .	3 . .	3 . .	3 2 .	3 . .	3 . .
572	7	1	3	1	1	1	1	1	3 2 .	3 . .	3 . .	3 . .	3 . .	3 . .
573	7	1	4	1	1	1	1	1	3 3 .	3 . .	3 . .	3 . .	3 . .	3 . .
574	5	1	1	1	1	1	1	1	3 . .	3 . .	3 . .	3 . .	3 . .	3 . .
575	7	1	4	1	1	1	1	1	3 3 .	3 . .	3 . .	3 . .	3 . .	3 . .
576	7	1	1	1	1	1	1	1	3 . .	3 . .	3 . .	3 . .	3 . .	3 . .
577	8	1	4	3	1	1	1	1	3 3 .	3 2 .	3 . .	3 . .	3 . .	3 . .
578	6	1	3	1	1	1	1	1	3 2 .	3 . .	3 . .	3 . .	3 . .	3 . .
579	5	1	1	1	1	1	1	1	3 . .	3 . .	3 . .	3 . .	3 . .	3 . .
580	7	1	4	1	1	1	1	1	3 3 .	3 . .	3 . .	3 . .	3 . .	3 . .
581	3	0	4	3	3	3	3	3	3 3 .	3 2 .	3 2 .	3 2 .	3 2 .	3 2 .
582	7	1	1	1	1	1	1	1	3 . .	3 . .	3 . .	3 . .	3 . .	3 . .
583	7	1	4	1	4	1	3	1	3 3 .	3 . .	3 3 .	3 . .	3 2 .	3 . .
584	7	1	1	1	1	1	1	1	3 . .	3 . .	3 . .	3 . .	3 . .	3 . .
585	5	1	1	1	1	1	1	1	3 . .	3 . .	3 . .	3 . .	3 . .	3 . .
586	7	1	1	1	1	1	1	3	3 . .	3 . .	3 . .	3 . .	3 . .	3 2 .
587	3	0	4	1	4	1	1	1	3 3 .	3 . .	3 3 .	3 . .	3 . .	3 . .
588	7	1	1	1	1	1	1	4	3 . .	3 . .	3 . .	3 . .	3 . .	3 3 .
589	7	1	3	1	1	1	1	3	3 2 .	3 . .	3 . .	3 . .	3 . .	3 2 .
590	7	1	3	3	1	4	1	3	3 2 .	3 2 .	3 . .	3 3 .	3 . .	3 2 .
591	4	1	4	3	3	3	3	3	3 3 .	3 2 .	3 2 .	3 2 .	3 2 .	3 2 .
592	1	0	1	1	1	1	1	1	3 . .	3 . .	3 . .	3 . .	3 . .	3 . .
593	7	1	4	1	1	1	1	1	3 3 .	3 . .	3 . .	3 . .	3 . .	3 . .
594	7	1	4	1	1	1	1	1	3 3 .	3 . .	3 . .	3 . .	3 . .	3 . .
595	1	0	3	1	3	3	1	3	3 2 .	3 . .	3 2 .	3 2 .	3 . .	3 2 .
596	8	1	1	1	1	1	1	1	3 . .	3 . .	3 . .	3 . .	3 . .	3 . .
597	7	1	4	4	1	1	1	1	3 3 .	3 3 .	3 . .	3 . .	3 . .	3 . .
598	6	1	4	4	3	4	4	4	3 3 .	3 3 .	3 2 .	3 3 .	3 3 .	3 3 .
599	8	1	4	3	3	1	3	1	3 3 .	3 2 .	3 2 .	3 . .	3 2 .	3 . .
600	7	1	1	1	1	1	1	1	3 . .	3 . .	3 . .	3 . .	3 . .	3 . .
601	5	1	3	3	1	1	1	1	3 2 .	3 2 .	3 . .	3 . .	3 . .	3 . .
602	7	1	3	1	1	1	1	1	3 2 .	3 . .	3 . .	3 . .	3 . .	3 . .
603	8	1	4	3	4	4	3	3	3 3 .	3 2 .	3 3 .	3 3 .	3 2 .	3 2 .
604	6	1	4	4	1	1	1	1	3 3 .	3 3 .	3 . .	3 . .	3 . .	3 . .
605	7	1	1	1	1	1	1	4	3 . .	3 . .	3 . .	3 . .	3 . .	3 3 .
606	8	1	1	1	1	1	1	1	3 . .	3 . .	3 . .	3 . .	3 . .	3 . .
607	6	1	1	1	3	4	3	4	3 . .	3 . .	3 2 .	3 3 .	3 2 .	3 3 .
608	6	1	1	3	1	1	1	1	3 . .	3 2 .	3 . .	3 . .	3 . .	3 . .
609	5	1	1	1	1	1	1	1	3 . .	3 . .	3 . .	3 . .	3 . .	3 . .
610	4	1	3	1	3	4	3	4	3 2 .	3 . .	3 2 .	3 3 .	3 2 .	3 3 .
611	8	1	3	4	1	1	1	1	3 2 .	3 3 .	3 . .	3 . .	3 . .	3 . .
612	5	1	1	3	3	4	4	4	3 . .	3 2 .	3 2 .	3 3 .	3 3 .	3 3 .
613	1	0	1	1	1	1	1	1	3 . .	3 . .	3 . .	3 . .	3 . .	3 . .
614	7	1	4	1	1	4	4	4	3 3 .	3 . .	3 . .	3 3 .	3 3 .	3 3 .
615	1	0	4	1	4	1	3	1	3 3 .	3 . .	3 3 .	3 . .	3 2 .	3 . .
616	4	1	4	3	1	1	1	1	3 3 .	3 2 .	3 . .	3 . .	3 . .	3 . .
617	5	1	1	1	1	1	1	1	3 . .	3 . .	3 . .	3 . .	3 . .	3 . .
618	4	1	1	1	1	1	1	1	3 . .	3 . .	3 . .	3 . .	3 . .	3 . .
619	7	1	3	1	1	1	1	1	3 2 .	3 . .	3 . .	3 . .	3 . .	3 . .
620	4	1	1	1	1	1	1	1	3 . .	3 . .	3 . .	3 . .	3 . .	3 . .
621	8	1	3	3	3	4	3	4	3 2 .	3 2 .	3 2 .	3 3 .	3 2 .	3 3 .
622	6	1	3	1	1	1	1	3	3 2 .	3 . .	3 . .	3 . .	3 . .	3 2 .
623	7	1	3	1	1	1	1	1	3 2 .	3 . .	3 . .	3 . .	3 . .	3 . .
624	8	1	3	1	4	1	3	3	3 2 .	3 . .	3 3 .	3 . .	3 2 .	3 2 .
625	7	1	3	1	1	1	1	1	3 2 .	3 . .	3 . .	3 . .	3 . .	3 . .
626	7	1	4	1	1	1	1	1	3 3 .	3 . .	3 . .	3 . .	3 . .	3 . .
627	7	1	4	1	3	1	3	1	3 3 .	3 . .	3 2 .	3 . .	3 2 .	3 . .
628	8	1	3	3	3	4	1	1	3 2 .	3 2 .	3 2 .	3 3 .	3 . .	3 . .
629	7	1	4	1	4	1	4	1	3 3 .	3 . .	3 3 .	3 . .	3 3 .	3 . .
630	7	1	3	1	1	1	1	1	3 2 .	3 . .	3 . .	3 . .	3 . .	3 . .
631	5	1	4	1	1	1	1	1	3 3 .	3 . .	3 . .	3 . .	3 . .	3 . .
632	1	0	3	3	1	1	3	1	3 2 .	3 2 .	3 . .	3 . .	3 2 .	3 . .
633	1	0	3	3	3	1	1	1	3 2 .	3 2 .	3 2 .	3 . .	3 . .	3 . .
634	7	1	4	1	1	1	1	1	3 3 .	3 . .	3 . .	3 . .	3 . .	3 . .
635	5	1	1	1	1	1	1	1	3 . .	3 . .	3 . .	3 . .	3 . .	3 . .
636	7	1	4	1	1	1	1	1	3 3 .	3 . .	3 . .	3 . .	3 . .	3 . .
637	8	1	3	1	1	4	3	1	3 2 .	3 . .	3 . .	3 3 .	3 2 .	3 . .
638	5	1	1	1	1	1	1	1	3 . .	3 . .	3 . .	3 . .	3 . .	3 . .
639	6	1	1	1	1	1	3	3	3 . .	3 . .	3 . .	3 . .	3 2 .	3 2 .
640	1	0	8	3	3	1	3	1	3 3 2	3 2 .	3 2 .	3 . .	3 2 .	3 . .
641	1	0	9	3	3	1	4	4	3 3 3	3 2 .	3 2 .	3 . .	3 3 .	3 3 .
642	6	1	1	1	1	1	1	1	3 . .	3 . .	3 . .	3 . .	3 . .	3 . .
643	6	1	3	1	1	1	1	1	3 2 .	3 . .	3 . .	3 . .	3 . .	3 . .
644	6	1	4	1	1	1	1	1	3 3 .	3 . .	3 . .	3 . .	3 . .	3 . .
645	1	0	1	1	1	1	1	1	3 . .	3 . .	3 . .	3 . .	3 . .	3 . .
646	8	1	3	1	3	3	3	3	3 2 .	3 . .	3 2 .	3 2 .	3 2 .	3 2 .
647	1	0	1	1	3	1	1	1	3 . .	3 . .	3 2 .	3 . .	3 . .	3 . .
648	2	0	3	1	1	1	1	1	3 2 .	3 . .	3 . .	3 . .	3 . .	3 . .
649	5	1	1	1	4	1	1	1	3 . .	3 . .	3 3 .	3 . .	3 . .	3 . .
650	6	1	3	1	1	1	1	1	3 2 .	3 . .	3 . .	3 . .	3 . .	3 . .
651	7	1	3	1	3	1	1	1	3 2 .	3 . .	3 2 .	3 . .	3 . .	3 . .
652	6	1	1	1	1	1	1	1	3 . .	3 . .	3 . .	3 . .	3 . .	3 . .
653	5	1	3	4	1	1	1	3	3 2 .	3 3 .	3 . .	3 . .	3 . .	3 2 .
654	7	1	4	1	1	1	1	1	3 3 .	3 . .	3 . .	3 . .	3 . .	3 . .
655	1	0	3	1	1	1	1	1	3 2 .	3 . .	3 . .	3 . .	3 . .	3 . .
656	6	1	4	9	3	1	3	4	3 3 .	3 3 3	3 2 .	3 . .	3 2 .	3 3 .
657	7	1	1	1	1	1	1	1	3 . .	3 . .	3 . .	3 . .	3 . .	3 . .
658	5	1	1	1	1	1	1	1	3 . .	3 . .	3 . .	3 . .	3 . .	3 . .
659	7	1	3	9	3	1	3	3	3 2 .	3 3 3	3 2 .	3 . .	3 2 .	3 2 .
660	4	1	3	1	3	1	3	1	3 2 .	3 . .	3 2 .	3 . .	3 2 .	3 . .
661	7	1	1	4	3	4	1	1	3 . .	3 3 .	3 2 .	3 3 .	3 . .	3 . .
662	1	0	1	4	3	3	3	1	3 . .	3 3 .	3 2 .	3 2 .	3 2 .	3 . .
663	5	1	3	1	1	1	1	1	3 2 .	3 . .	3 . .	3 . .	3 . .	3 . .
664	4	1	4	3	3	1	4	4	3 3 .	3 2 .	3 2 .	3 . .	3 3 .	3 3 .
665	4	1	4	4	4	3	4	1	3 3 .	3 3 .	3 3 .	3 2 .	3 3 .	3 . .
666	7	1	3	1	1	1	1	1	3 2 .	3 . .	3 . .	3 . .	3 . .	3 . .
667	7	1	3	3	3	1	1	1	3 2 .	3 2 .	3 2 .	3 . .	3 . .	3 . .
668	5	1	1	1	1	1	1	1	3 . .	3 . .	3 . .	3 . .	3 . .	3 . .
669	7	1	4	1	4	1	3	3	3 3 .	3 . .	3 3 .	3 . .	3 2 .	3 2 .
670	4	1	3	3	1	1	1	1	3 2 .	3 2 .	3 . .	3 . .	3 . .	3 . .
671	7	1	4	4	3	1	3	4	3 3 .	3 3 .	3 2 .	3 . .	3 2 .	3 3 .
672	4	1	3	1	1	1	1	1	3 2 .	3 . .	3 . .	3 . .	3 . .	3 . .
673	4	1	3	1	1	1	1	1	3 2 .	3 . .	3 . .	3 . .	3 . .	3 . .
674	6	1	8	4	3	3	1	3	3 3 2	3 3 .	3 2 .	3 2 .	3 . .	3 2 .
675	8	1	4	1	3	1	3	3	3 3 .	3 . .	3 2 .	3 . .	3 2 .	3 2 .
676	6	1	5	5	3	3	3	3	3 2 1	3 2 1	3 2 .	3 2 .	3 2 .	3 2 .
677	7	1	1	1	1	1	1	1	3 . .	3 . .	3 . .	3 . .	3 . .	3 . .
678	8	1	8	4	3	3	3	3	3 3 2	3 3 .	3 2 .	3 2 .	3 2 .	3 2 .
679	8	1	3	4	1	1	1	1	3 2 .	3 3 .	3 . .	3 . .	3 . .	3 . .
680	8	1	1	1	1	1	1	1	3 . .	3 . .	3 . .	3 . .	3 . .	3 . .
681	6	1	1	1	1	1	1	1	3 . .	3 . .	3 . .	3 . .	3 . .	3 . .
682	7	1	4	4	3	1	1	1	3 3 .	3 3 .	3 2 .	3 . .	3 . .	3 . .
683	7	1	1	1	1	1	1	1	3 . .	3 . .	3 . .	3 . .	3 . .	3 . .
684	7	1	3	1	1	1	1	1	3 2 .	3 . .	3 . .	3 . .	3 . .	3 . .
685	5	1	1	1	4	4	3	3	3 . .	3 . .	3 3 .	3 3 .	3 2 .	3 2 .
686	4	1	3	1	1	1	1	1	3 2 .	3 . .	3 . .	3 . .	3 . .	3 . .
687	5	1	1	1	1	1	1	1	3 . .	3 . .	3 . .	3 . .	3 . .	3 . .
688	1	0	3	1	3	1	3	1	3 2 .	3 . .	3 2 .	3 . .	3 2 .	3 . .
689	6	1	4	1	4	3	4	1	3 3 .	3 . .	3 3 .	3 2 .	3 3 .	3 . .
690	1	0	4	4	4	1	1	1	3 3 .	3 3 .	3 3 .	3 . .	3 . .	3 . .
691	7	1	3	3	3	1	3	3	3 2 .	3 2 .	3 2 .	3 . .	3 2 .	3 2 .
692	7	1	3	1	1	1	1	1	3 2 .	3 . .	3 . .	3 . .	3 . .	3 . .
693	4	1	6	3	4	4	1	1	3 2 2	3 2 .	3 3 .	3 3 .	3 . .	3 . .
694	7	1	1	1	3	1	3	3	3 . .	3 . .	3 2 .	3 . .	3 2 .	3 2 .
695	4	1	3	1	1	1	1	1	3 2 .	3 . .	3 . .	3 . .	3 . .	3 . .
696	5	1	1	1	1	1	1	1	3 . .	3 . .	3 . .	3 . .	3 . .	3 . .
697	8	1	9	4	1	4	1	3	3 3 3	3 3 .	3 . .	3 3 .	3 . .	3 2 .
698	1	0	5	3	3	3	3	1	3 2 1	3 2 .	3 2 .	3 2 .	3 2 .	3 . .
699	7	1	3	1	1	1	1	1	3 2 .	3 . .	3 . .	3 . .	3 . .	3 . .
700	8	1	1	1	1	1	1	1	3 . .	3 . .	3 . .	3 . .	3 . .	3 . .
701	4	1	1	1	1	1	1	1	3 . .	3 . .	3 . .	3 . .	3 . .	3 . .
702	7	1	4	1	1	1	1	1	3 3 .	3 . .	3 . .	3 . .	3 . .	3 . .
703	7	1	3	1	1	3	1	1	3 2 .	3 . .	3 . .	3 2 .	3 . .	3 . .
704	7	1	4	1	4	4	1	1	3 3 .	3 . .	3 3 .	3 3 .	3 . .	3 . .
705	7	1	4	1	1	1	1	1	3 3 .	3 . .	3 . .	3 . .	3 . .	3 . .
706	7	1	4	1	1	1	1	1	3 3 .	3 . .	3 . .	3 . .	3 . .	3 . .
707	7	1	4	1	3	1	3	1	3 3 .	3 . .	3 2 .	3 . .	3 2 .	3 . .
708	6	1	1	4	1	4	1	3	3 . .	3 3 .	3 . .	3 3 .	3 . .	3 2 .
709	7	1	3	1	1	4	3	4	3 2 .	3 . .	3 . .	3 3 .	3 2 .	3 3 .
710	5	1	4	1	1	1	1	1	3 3 .	3 . .	3 . .	3 . .	3 . .	3 . .
711	7	1	4	1	1	1	1	1	3 3 .	3 . .	3 . .	3 . .	3 . .	3 . .
712	8	1	1	9	3	1	3	4	3 . .	3 3 3	3 2 .	3 . .	3 2 .	3 3 .
713	6	1	4	1	3	1	3	3	3 3 .	3 . .	3 2 .	3 . .	3 2 .	3 2 .
714	8	1	1	3	1	1	3	1	3 . .	3 2 .	3 . .	3 . .	3 2 .	3 . .
715	7	1	4	1	1	1	1	1	3 3 .	3 . .	3 . .	3 . .	3 . .	3 . .
716	7	1	1	8	1	3	1	1	3 . .	3 3 2	3 . .	3 2 .	3 . .	3 . .
717	7	1	1	1	1	1	1	1	3 . .	3 . .	3 . .	3 . .	3 . .	3 . .
718	3	0	4	3	1	4	1	3	3 3 .	3 2 .	3 . .	3 3 .	3 . .	3 2 .
719	4	1	1	3	1	1	1	1	3 . .	3 2 .	3 . .	3 . .	3 . .	3 . .
720	1	0	4	5	3	4	1	4	3 3 .	3 2 1	3 2 .	3 3 .	3 . .	3 3 .
721	6	1	4	1	1	1	3	3	3 3 .	3 . .	3 . .	3 . .	3 2 .	3 2 .
722	6	1	3	1	1	1	1	1	3 2 .	3 . .	3 . .	3 . .	3 . .	3 . .
723	6	1	4	3	3	1	1	1	3 3 .	3 2 .	3 2 .	3 . .	3 . .	3 . .
724	1	0	3	4	1	3	3	4	3 2 .	3 3 .	3 . .	3 2 .	3 2 .	3 3 .
725	4	1	3	1	1	1	1	1	3 2 .	3 . .	3 . .	3 . .	3 . .	3 . .
726	5	1	1	1	1	1	1	1	3 . .	3 . .	3 . .	3 . .	3 . .	3 . .
727	7	1	3	8	3	4	4	3	3 2 .	3 3 2	3 2 .	3 3 .	3 3 .	3 2 .
728	1	0	1	1	1	1	1	1	3 . .	3 . .	3 . .	3 . .	3 . .	3 . .
729	1	0	4	1	4	4	1	4	3 3 .	3 . .	3 3 .	3 3 .	3 . .	3 3 .
730	6	1	4	1	1	1	1	1	3 3 .	3 . .	3 . .	3 . .	3 . .	3 . .
731	2	0	4	1	4	4	4	3	3 3 .	3 . .	3 3 .	3 3 .	3 3 .	3 2 .
732	7	1	3	3	1	1	1	1	3 2 .	3 2 .	3 . .	3 . .	3 . .	3 . .
733	1	0	7	1	3	1	1	3	3 3 1	3 . .	3 2 .	3 . .	3 . .	3 2 .
734	8	1	3	4	1	1	1	1	3 2 .	3 3 .	3 . .	3 . .	3 . .	3 . .
735	7	1	4	1	1	1	1	1	3 3 .	3 . .	3 . .	3 . .	3 . .	3 . .
736	8	1	4	4	3	3	3	1	3 3 .	3 3 .	3 2 .	3 2 .	3 2 .	3 . .
737	7	1	4	8	1	4	4	3	3 3 .	3 3 2	3 . .	3 3 .	3 3 .	3 2 .
738	7	1	1	1	1	1	1	1	3 . .	3 . .	3 . .	3 . .	3 . .	3 . .
739	7	1	4	8	1	1	3	1	3 3 .	3 3 2	3 . .	3 . .	3 2 .	3 . .
740	1	0	4	5	1	1	3	1	3 3 .	3 2 1	3 . .	3 . .	3 2 .	3 . .
741	7	1	4	1	3	1	1	1	3 3 .	3 . .	3 2 .	3 . .	3 . .	3 . .
742	5	1	1	4	1	1	1	3	3 . .	3 3 .	3 . .	3 . .	3 . .	3 2 .
743	7	1	1	1	1	1	1	1	3 . .	3 . .	3 . .	3 . .	3 . .	3 . .
744	7	1	3	1	1	1	1	1	3 2 .	3 . .	3 . .	3 . .	3 . .	3 . .
745	7	1	1	1	1	1	1	1	3 . .	3 . .	3 . .	3 . .	3 . .	3 . .
746	1	0	4	3	1	1	1	1	3 3 .	3 2 .	3 . .	3 . .	3 . .	3 . .
747	5	1	1	1	1	1	1	1	3 . .	3 . .	3 . .	3 . .	3 . .	3 . .
748	7	1	1	3	1	3	3	1	3 . .	3 2 .	3 . .	3 2 .	3 2 .	3 . .
749	7	1	4	1	1	1	1	1	3 3 .	3 . .	3 . .	3 . .	3 . .	3 . .
750	1	0	1	3	3	3	3	3	3 . .	3 2 .	3 2 .	3 2 .	3 2 .	3 2 .
751	5	1	4	2	1	1	1	1	3 3 .	3 1 .	3 . .	3 . .	3 . .	3 . .
752	7	1	1	1	1	1	1	1	3 . .	3 . .	3 . .	3 . .	3 . .	3 . .
753	5	1	4	1	1	1	1	1	3 3 .	3 . .	3 . .	3 . .	3 . .	3 . .
754	5	1	9	3	3	4	1	1	3 3 3	3 2 .	3 2 .	3 3 .	3 . .	3 . .
755	4	1	1	1	1	1	1	1	3 . .	3 . .	3 . .	3 . .	3 . .	3 . .
756	1	0	1	1	1	1	1	1	3 . .	3 . .	3 . .	3 . .	3 . .	3 . .
757	4	1	9	4	3	4	3	3	3 3 3	3 3 .	3 2 .	3 3 .	3 2 .	3 2 .
758	4	1	9	4	3	4	3	4	3 3 3	3 3 .	3 2 .	3 3 .	3 2 .	3 3 .
759	1	0	3	1	1	1	1	1	3 2 .	3 . .	3 . .	3 . .	3 . .	3 . .
760	5	1	3	1	1	1	1	1	3 2 .	3 . .	3 . .	3 . .	3 . .	3 . .
761	7	1	1	1	1	1	1	1	3 . .	3 . .	3 . .	3 . .	3 . .	3 . .
762	8	1	4	8	1	1	4	1	3 3 .	3 3 2	3 . .	3 . .	3 3 .	3 . .
763	7	1	1	1	1	1	1	1	3 . .	3 . .	3 . .	3 . .	3 . .	3 . .
764	7	1	3	1	1	1	1	1	3 2 .	3 . .	3 . .	3 . .	3 . .	3 . .
765	8	1	8	3	1	4	1	3	3 3 2	3 2 .	3 . .	3 3 .	3 . .	3 2 .
766	3	0	8	6	3	4	3	3	3 3 2	3 2 2	3 2 .	3 3 .	3 2 .	3 2 .
767	7	1	1	1	1	1	1	1	3 . .	3 . .	3 . .	3 . .	3 . .	3 . .
768	1	0	4	1	1	1	3	3	3 3 .	3 . .	3 . .	3 . .	3 2 .	3 2 .
769	7	1	4	1	3	1	3	3	3 3 .	3 . .	3 2 .	3 . .	3 2 .	3 2 .
770	7	1	1	1	1	1	1	1	3 . .	3 . .	3 . .	3 . .	3 . .	3 . .
771	1	0	4	1	1	1	1	3	3 3 .	3 . .	3 . .	3 . .	3 . .	3 2 .
772	1	0	2	1	3	4	1	1	3 1 .	3 . .	3 2 .	3 3 .	3 . .	3 . .
773	7	1	1	3	1	1	1	1	3 . .	3 2 .	3 . .	3 . .	3 . .	3 . .
774	7	1	1	1	1	1	1	1	3 . .	3 . .	3 . .	3 . .	3 . .	3 . .
775	7	1	8	3	3	1	1	3	3 3 2	3 2 .	3 2 .	3 . .	3 . .	3 2 .
776	7	1	1	1	1	1	1	1	3 . .	3 . .	3 . .	3 . .	3 . .	3 . .
777	7	1	1	1	1	1	1	1	3 . .	3 . .	3 . .	3 . .	3 . .	3 . .
778	8	1	1	1	1	1	1	1	3 . .	3 . .	3 . .	3 . .	3 . .	3 . .
779	8	1	1	1	1	1	1	1	3 . .	3 . .	3 . .	3 . .	3 . .	3 . .
780	6	1	1	3	1	1	4	1	3 . .	3 2 .	3 . .	3 . .	3 3 .	3 . .
781	7	1	1	1	1	1	1	1	3 . .	3 . .	3 . .	3 . .	3 . .	3 . .
782	7	1	3	1	1	1	1	1	3 2 .	3 . .	3 . .	3 . .	3 . .	3 . .
783	7	1	1	1	1	1	1	1	3 . .	3 . .	3 . .	3 . .	3 . .	3 . .
784	7	1	1	1	1	1	1	1	3 . .	3 . .	3 . .	3 . .	3 . .	3 . .
785	7	1	4	4	1	1	1	1	3 3 .	3 3 .	3 . .	3 . .	3 . .	3 . .
786	4	1	1	4	1	1	1	4	3 . .	3 3 .	3 . .	3 . .	3 . .	3 3 .
787	7	1	1	8	1	4	1	1	3 . .	3 3 2	3 . .	3 3 .	3 . .	3 . .
788	4	1	9	3	3	3	3	3	3 3 3	3 2 .	3 2 .	3 2 .	3 2 .	3 2 .
789	1	0	4	4	3	1	3	1	3 3 .	3 3 .	3 2 .	3 . .	3 2 .	3 . .
790	4	1	3	1	1	1	1	4	3 2 .	3 . .	3 . .	3 . .	3 . .	3 3 .
791	4	1	3	3	3	1	1	1	3 2 .	3 2 .	3 2 .	3 . .	3 . .	3 . .
792	1	0	8	5	4	4	3	3	3 3 2	3 2 1	3 3 .	3 3 .	3 2 .	3 2 .
793	7	1	1	1	1	1	1	1	3 . .	3 . .	3 . .	3 . .	3 . .	3 . .
794	7	1	4	1	3	1	1	4	3 3 .	3 . .	3 2 .	3 . .	3 . .	3 3 .
795	7	1	4	6	4	1	4	3	3 3 .	3 2 2	3 3 .	3 . .	3 3 .	3 2 .
796	1	0	4	1	1	1	1	1	3 3 .	3 . .	3 . .	3 . .	3 . .	3 . .
797	4	1	4	1	4	4	1	1	3 3 .	3 . .	3 3 .	3 3 .	3 . .	3 . .
798	7	1	1	1	1	1	1	1	3 . .	3 . .	3 . .	3 . .	3 . .	3 . .
799	8	1	4	1	4	1	1	1	3 3 .	3 . .	3 3 .	3 . .	3 . .	3 . .
800	1	0	1	1	1	1	1	1	3 . .	3 . .	3 . .	3 . .	3 . .	3 . .
801	5	1	1	1	1	1	1	1	3 . .	3 . .	3 . .	3 . .	3 . .	3 . .
802	8	1	3	3	3	1	1	4	3 2 .	3 2 .	3 2 .	3 . .	3 . .	3 3 .
803	1	0	3	3	1	1	1	1	3 2 .	3 2 .	3 . .	3 . .	3 . .	3 . .
804	7	1	4	8	1	1	1	1	3 3 .	3 3 2	3 . .	3 . .	3 . .	3 . .
805	6	1	1	1	1	1	1	1	3 . .	3 . .	3 . .	3 . .	3 . .	3 . .
806	7	1	4	4	3	1	1	3	3 3 .	3 3 .	3 2 .	3 . .	3 . .	3 2 .
807	3	0	1	3	1	1	1	1	3 . .	3 2 .	3 . .	3 . .	3 . .	3 . .
808	6	1	1	1	1	1	1	1	3 . .	3 . .	3 . .	3 . .	3 . .	3 . .
809	5	1	1	1	1	1	1	1	3 . .	3 . .	3 . .	3 . .	3 . .	3 . .
810	8	1	1	1	1	3	3	1	3 . .	3 . .	3 . .	3 2 .	3 2 .	3 . .
811	8	1	3	3	1	1	1	1	3 2 .	3 2 .	3 . .	3 . .	3 . .	3 . .
812	6	1	3	3	4	4	1	1	3 2 .	3 2 .	3 3 .	3 3 .	3 . .	3 . .
813	7	1	4	4	3	1	1	1	3 3 .	3 3 .	3 2 .	3 . .	3 . .	3 . .
814	1	0	8	4	1	1	1	1	3 3 2	3 3 .	3 . .	3 . .	3 . .	3 . .
815	8	1	3	3	3	1	3	1	3 2 .	3 2 .	3 2 .	3 . .	3 2 .	3 . .
816	8	1	1	4	3	1	3	1	3 . .	3 3 .	3 2 .	3 . .	3 2 .	3 . .
817	6	1	3	1	1	1	1	1	3 2 .	3 . .	3 . .	3 . .	3 . .	3 . .
818	3	0	9	8	4	4	4	4	3 3 3	3 3 2	3 3 .	3 3 .	3 3 .	3 3 .
819	6	1	1	1	1	1	1	1	3 . .	3 . .	3 . .	3 . .	3 . .	3 . .
820	1	0	1	3	1	1	1	4	3 . .	3 2 .	3 . .	3 . .	3 . .	3 3 .
821	4	1	4	8	3	1	3	1	3 3 .	3 3 2	3 2 .	3 . .	3 2 .	3 . .
822	7	1	4	3	1	1	1	1	3 3 .	3 2 .	3 . .	3 . .	3 . .	3 . .
823	1	0	8	8	3	3	3	3	3 3 2	3 3 2	3 2 .	3 2 .	3 2 .	3 2 .
824	3	0	1	8	3	4	3	8	3 . .	3 3 2	3 2 .	3 3 .	3 2 .	3 3 2
825	5	1	1	1	1	1	1	1	3 . .	3 . .	3 . .	3 . .	3 . .	3 . .
826	7	1	1	8	3	1	1	1	3 . .	3 3 2	3 2 .	3 . .	3 . .	3 . .
827	1	0	4	4	1	3	1	4	3 3 .	3 3 .	3 . .	3 2 .	3 . .	3 3 .
828	7	1	1	1	1	1	1	1	3 . .	3 . .	3 . .	3 . .	3 . .	3 . .
829	5	1	1	3	1	1	1	1	3 . .	3 2 .	3 . .	3 . .	3 . .	3 . .
830	2	0	1	1	1	1	1	4	3 . .	3 . .	3 . .	3 . .	3 . .	3 3 .
831	5	1	1	1	1	1	1	1	3 . .	3 . .	3 . .	3 . .	3 . .	3 . .
832	5	1	1	1	1	1	1	1	3 . .	3 . .	3 . .	3 . .	3 . .	3 . .
833	7	1	4	3	4	4	3	1	3 3 .	3 2 .	3 3 .	3 3 .	3 2 .	3 . .
834	7	1	3	8	3	3	1	1	3 2 .	3 3 2	3 2 .	3 2 .	3 . .	3 . .
835	7	1	4	1	3	1	1	3	3 3 .	3 . .	3 2 .	3 . .	3 . .	3 2 .
836	4	1	1	1	1	1	1	1	3 . .	3 . .	3 . .	3 . .	3 . .	3 . .
837	5	1	3	4	3	3	3	3	3 2 .	3 3 .	3 2 .	3 2 .	3 2 .	3 2 .
838	1	0	1	1	3	3	1	1	3 . .	3 . .	3 2 .	3 2 .	3 . .	3 . .
839	8	1	1	1	1	1	1	1	3 . .	3 . .	3 . .	3 . .	3 . .	3 . .
840	8	1	1	3	4	4	4	1	3 . .	3 2 .	3 3 .	3 3 .	3 3 .	3 . .
841	6	1	3	1	1	1	1	4	3 2 .	3 . .	3 . .	3 . .	3 . .	3 3 .
842	7	1	4	1	1	1	1	1	3 3 .	3 . .	3 . .	3 . .	3 . .	3 . .
843	5	1	1	1	1	3	1	1	3 . .	3 . .	3 . .	3 2 .	3 . .	3 . .
844	5	1	1	3	1	3	1	1	3 . .	3 2 .	3 . .	3 2 .	3 . .	3 . .
845	5	1	8	1	3	8	1	1	3 3 2	3 . .	3 2 .	3 3 2	3 . .	3 . .
846	6	1	1	1	1	3	1	1	3 . .	3 . .	3 . .	3 2 .	3 . .	3 . .
847	7	1	1	1	1	1	1	1	3 . .	3 . .	3 . .	3 . .	3 . .	3 . .
848	7	1	4	3	3	3	3	3	3 3 .	3 2 .	3 2 .	3 2 .	3 2 .	3 2 .
849	1	0	4	4	4	4	1	4	3 3 .	3 3 .	3 3 .	3 3 .	3 . .	3 3 .
850	5	1	3	1	1	1	1	1	3 2 .	3 . .	3 . .	3 . .	3 . .	3 . .
851	6	1	4	1	3	1	1	1	3 3 .	3 . .	3 2 .	3 . .	3 . .	3 . .
852	4	1	2	1	1	1	1	1	3 1 .	3 . .	3 . .	3 . .	3 . .	3 . .
853	7	1	3	1	1	1	1	1	3 2 .	3 . .	3 . .	3 . .	3 . .	3 . .
854	7	1	3	1	1	1	1	1	3 2 .	3 . .	3 . .	3 . .	3 . .	3 . .
855	7	1	4	1	1	1	1	1	3 3 .	3 . .	3 . .	3 . .	3 . .	3 . .
856	8	1	1	1	4	4	3	1	3 . .	3 . .	3 3 .	3 3 .	3 2 .	3 . .
857	7	1	1	1	1	1	1	1	3 . .	3 . .	3 . .	3 . .	3 . .	3 . .
858	8	1	3	4	4	4	1	1	3 2 .	3 3 .	3 3 .	3 3 .	3 . .	3 . .
859	4	1	5	1	3	3	1	1	3 2 1	3 . .	3 2 .	3 2 .	3 . .	3 . .
860	7	1	1	1	1	1	1	4	3 . .	3 . .	3 . .	3 . .	3 . .	3 3 .
861	2	0	5	9	1	1	1	1	3 2 1	3 3 3	3 . .	3 . .	3 . .	3 . .
862	7	1	1	1	1	1	1	1	3 . .	3 . .	3 . .	3 . .	3 . .	3 . .
863	6	1	4	8	1	3	1	1	3 3 .	3 3 2	3 . .	3 2 .	3 . .	3 . .
864	4	1	1	1	1	1	1	1	3 . .	3 . .	3 . .	3 . .	3 . .	3 . .
865	8	1	4	1	4	4	3	1	3 3 .	3 . .	3 3 .	3 3 .	3 2 .	3 . .
866	1	0	4	3	1	4	1	4	3 3 .	3 2 .	3 . .	3 3 .	3 . .	3 3 .
867	7	1	3	1	1	1	1	1	3 2 .	3 . .	3 . .	3 . .	3 . .	3 . .
868	1	0	4	3	3	1	1	1	3 3 .	3 2 .	3 2 .	3 . .	3 . .	3 . .
869	1	0	8	3	3	4	1	1	3 3 2	3 2 .	3 2 .	3 3 .	3 . .	3 . .
870	5	1	3	1	1	1	1	1	3 2 .	3 . .	3 . .	3 . .	3 . .	3 . .
871	7	1	1	1	1	1	3	1	3 . .	3 . .	3 . .	3 . .	3 2 .	3 . .
872	7	1	3	6	4	3	4	3	3 2 .	3 2 2	3 3 .	3 2 .	3 3 .	3 2 .
873	8	1	9	4	4	4	4	3	3 3 3	3 3 .	3 3 .	3 3 .	3 3 .	3 2 .
874	7	1	4	3	4	4	1	1	3 3 .	3 2 .	3 3 .	3 3 .	3 . .	3 . .
875	7	1	4	1	1	1	1	1	3 3 .	3 . .	3 . .	3 . .	3 . .	3 . .
876	7	1	4	3	4	1	3	4	3 3 .	3 2 .	3 3 .	3 . .	3 2 .	3 3 .
877	4	1	5	1	1	1	1	1	3 2 1	3 . .	3 . .	3 . .	3 . .	3 . .
878	5	1	4	1	3	3	1	3	3 3 .	3 . .	3 2 .	3 2 .	3 . .	3 2 .
879	7	1	3	1	1	1	1	1	3 2 .	3 . .	3 . .	3 . .	3 . .	3 . .
880	2	0	8	8	1	1	1	1	3 3 2	3 3 2	3 . .	3 . .	3 . .	3 . .
881	2	0	8	3	1	1	1	1	3 3 2	3 2 .	3 . .	3 . .	3 . .	3 . .
882	1	0	6	5	3	1	3	4	3 2 2	3 2 1	3 2 .	3 . .	3 2 .	3 3 .
883	7	1	1	1	1	1	1	3	3 . .	3 . .	3 . .	3 . .	3 . .	3 2 .
884	7	1	1	1	1	1	1	1	3 . .	3 . .	3 . .	3 . .	3 . .	3 . .
885	1	0	9	3	1	1	1	1	3 3 3	3 2 .	3 . .	3 . .	3 . .	3 . .
886	7	1	3	1	1	1	1	1	3 2 .	3 . .	3 . .	3 . .	3 . .	3 . .
887	4	1	4	3	1	1	1	1	3 3 .	3 2 .	3 . .	3 . .	3 . .	3 . .
888	6	1	1	1	1	1	1	1	3 . .	3 . .	3 . .	3 . .	3 . .	3 . .
889	7	1	9	4	1	1	1	1	3 3 3	3 3 .	3 . .	3 . .	3 . .	3 . .
890	4	1	3	3	1	1	1	1	3 2 .	3 2 .	3 . .	3 . .	3 . .	3 . .
891	7	1	1	1	1	1	1	3	3 . .	3 . .	3 . .	3 . .	3 . .	3 2 .
892	7	1	1	1	1	1	1	1	3 . .	3 . .	3 . .	3 . .	3 . .	3 . .
893	5	1	1	1	1	1	1	1	3 . .	3 . .	3 . .	3 . .	3 . .	3 . .
894	1	0	3	3	1	4	1	1	3 2 .	3 2 .	3 . .	3 3 .	3 . .	3 . .
895	5	1	1	1	1	4	1	3	3 . .	3 . .	3 . .	3 3 .	3 . .	3 2 .
896	1	0	9	6	1	1	3	4	3 3 3	3 2 2	3 . .	3 . .	3 2 .	3 3 .
897	7	1	1	1	1	1	1	1	3 . .	3 . .	3 . .	3 . .	3 . .	3 . .
898	6	1	3	4	1	1	1	4	3 2 .	3 3 .	3 . .	3 . .	3 . .	3 3 .
899	7	1	1	1	1	1	1	1	3 . .	3 . .	3 . .	3 . .	3 . .	3 . .
900	7	1	4	1	1	1	1	3	3 3 .	3 . .	3 . .	3 . .	3 . .	3 2 .
901	7	1	1	1	1	1	1	1	3 . .	3 . .	3 . .	3 . .	3 . .	3 . .
902	7	1	4	1	4	4	1	1	3 3 .	3 . .	3 3 .	3 3 .	3 . .	3 . .
903	7	1	9	3	3	1	3	3	3 3 3	3 2 .	3 2 .	3 . .	3 2 .	3 2 .
904	7	1	3	1	1	1	1	1	3 2 .	3 . .	3 . .	3 . .	3 . .	3 . .
905	6	1	3	1	1	1	3	1	3 2 .	3 . .	3 . .	3 . .	3 2 .	3 . .
906	1	0	3	3	1	1	1	4	3 2 .	3 2 .	3 . .	3 . .	3 . .	3 3 .
907	7	1	4	3	1	1	1	3	3 3 .	3 2 .	3 . .	3 . .	3 . .	3 2 .
908	7	1	1	3	1	4	1	1	3 . .	3 2 .	3 . .	3 3 .	3 . .	3 . .
909	6	1	3	4	3	1	1	1	3 2 .	3 3 .	3 2 .	3 . .	3 . .	3 . .
910	1	0	8	3	1	1	1	1	3 3 2	3 2 .	3 . .	3 . .	3 . .	3 . .
911	7	1	3	1	1	1	1	1	3 2 .	3 . .	3 . .	3 . .	3 . .	3 . .
912	8	1	1	1	1	1	1	1	3 . .	3 . .	3 . .	3 . .	3 . .	3 . .
913	5	1	8	6	3	4	4	4	3 3 2	3 2 2	3 2 .	3 3 .	3 3 .	3 3 .
914	1	0	8	6	2	4	1	1	3 3 2	3 2 2	3 1 .	3 3 .	3 . .	3 . .
915	7	1	1	1	1	1	1	1	3 . .	3 . .	3 . .	3 . .	3 . .	3 . .
916	7	1	4	1	1	1	1	1	3 3 .	3 . .	3 . .	3 . .	3 . .	3 . .
917	7	1	4	4	4	4	1	4	3 3 .	3 3 .	3 3 .	3 3 .	3 . .	3 3 .
918	1	0	5	5	1	1	1	3	3 2 1	3 2 1	3 . .	3 . .	3 . .	3 2 .
919	7	1	1	6	1	1	1	4	3 . .	3 2 2	3 . .	3 . .	3 . .	3 3 .
920	1	0	8	3	1	3	1	1	3 3 2	3 2 .	3 . .	3 2 .	3 . .	3 . .
921	7	1	4	1	3	1	1	1	3 3 .	3 . .	3 2 .	3 . .	3 . .	3 . .
922	4	1	3	1	4	1	1	1	3 2 .	3 . .	3 3 .	3 . .	3 . .	3 . .
923	5	1	1	1	1	1	1	1	3 . .	3 . .	3 . .	3 . .	3 . .	3 . .
924	5	1	3	3	1	1	1	1	3 2 .	3 2 .	3 . .	3 . .	3 . .	3 . .
925	7	1	1	1	1	1	1	1	3 . .	3 . .	3 . .	3 . .	3 . .	3 . .
926	7	1	1	1	1	1	1	1	3 . .	3 . .	3 . .	3 . .	3 . .	3 . .
927	5	1	1	1	1	1	1	1	3 . .	3 . .	3 . .	3 . .	3 . .	3 . .
928	7	1	1	1	1	1	1	1	3 . .	3 . .	3 . .	3 . .	3 . .	3 . .
929	4	1	1	1	3	1	1	3	3 . .	3 . .	3 2 .	3 . .	3 . .	3 2 .
930	7	1	4	1	3	1	1	1	3 3 .	3 . .	3 2 .	3 . .	3 . .	3 . .
931	3	0	1	1	1	3	1	3	3 . .	3 . .	3 . .	3 2 .	3 . .	3 2 .
932	7	1	4	4	4	3	1	1	3 3 .	3 3 .	3 3 .	3 2 .	3 . .	3 . .
933	7	1	3	1	1	1	1	1	3 2 .	3 . .	3 . .	3 . .	3 . .	3 . .
934	4	1	3	3	3	3	1	3	3 2 .	3 2 .	3 2 .	3 2 .	3 . .	3 2 .
935	4	1	8	3	4	1	1	1	3 3 2	3 2 .	3 3 .	3 . .	3 . .	3 . .
936	7	1	3	1	1	1	1	1	3 2 .	3 . .	3 . .	3 . .	3 . .	3 . .
937	8	1	4	4	3	1	3	4	3 3 .	3 3 .	3 2 .	3 . .	3 2 .	3 3 .
938	8	1	1	1	1	1	1	1	3 . .	3 . .	3 . .	3 . .	3 . .	3 . .
939	7	1	3	6	3	4	3	4	3 2 .	3 2 2	3 2 .	3 3 .	3 2 .	3 3 .
940	2	0	4	3	1	1	1	1	3 3 .	3 2 .	3 . .	3 . .	3 . .	3 . .
941	4	1	1	1	1	1	1	1	3 . .	3 . .	3 . .	3 . .	3 . .	3 . .
942	7	1	1	3	1	3	1	3	3 . .	3 2 .	3 . .	3 2 .	3 . .	3 2 .
943	8	1	1	3	1	3	1	3	3 . .	3 2 .	3 . .	3 2 .	3 . .	3 2 .
944	7	1	3	4	3	4	3	4	3 2 .	3 3 .	3 2 .	3 3 .	3 2 .	3 3 .
945	7	1	1	1	1	1	1	1	3 . .	3 . .	3 . .	3 . .	3 . .	3 . .
946	7	1	1	1	1	1	1	1	3 . .	3 . .	3 . .	3 . .	3 . .	3 . .
947	7	1	1	1	1	1	1	1	3 . .	3 . .	3 . .	3 . .	3 . .	3 . .
948	7	1	1	3	1	3	1	3	3 . .	3 2 .	3 . .	3 2 .	3 . .	3 2 .
949	8	1	1	9	1	6	1	3	3 . .	3 3 3	3 . .	3 2 2	3 . .	3 2 .
950	7	1	1	1	1	1	1	1	3 . .	3 . .	3 . .	3 . .	3 . .	3 . .
951	7	1	1	3	1	3	1	3	3 . .	3 2 .	3 . .	3 2 .	3 . .	3 2 .
952	8	1	1	1	3	1	1	1	3 . .	3 . .	3 2 .	3 . .	3 . .	3 . .
953	6	1	3	1	3	1	3	3	3 2 .	3 . .	3 2 .	3 . .	3 2 .	3 2 .
954	7	1	3	1	3	1	3	1	3 2 .	3 . .	3 2 .	3 . .	3 2 .	3 . .
955	5	1	1	1	1	1	1	1	3 . .	3 . .	3 . .	3 . .	3 . .	3 . .
956	7	1	1	1	1	1	1	1	3 . .	3 . .	3 . .	3 . .	3 . .	3 . .
957	8	1	3	3	3	3	3	1	3 2 .	3 2 .	3 2 .	3 2 .	3 2 .	3 . .
958	7	1	3	3	3	3	3	3	3 2 .	3 2 .	3 2 .	3 2 .	3 2 .	3 2 .
959	7	1	1	3	3	1	3	3	3 . .	3 2 .	3 2 .	3 . .	3 2 .	3 2 .
960	7	1	1	4	1	3	1	1	3 . .	3 3 .	3 . .	3 2 .	3 . .	3 . .
961	7	1	3	1	3	1	3	1	3 2 .	3 . .	3 2 .	3 . .	3 2 .	3 . .
962	7	1	1	1	1	1	1	1	3 . .	3 . .	3 . .	3 . .	3 . .	3 . .
963	7	1	1	1	1	1	1	1	3 . .	3 . .	3 . .	3 . .	3 . .	3 . .
964	7	1	1	1	1	1	1	1	3 . .	3 . .	3 . .	3 . .	3 . .	3 . .
965	7	1	1	1	1	1	1	1	3 . .	3 . .	3 . .	3 . .	3 . .	3 . .
966	5	1	1	1	1	1	1	1	3 . .	3 . .	3 . .	3 . .	3 . .	3 . .
967	7	1	1	1	1	1	1	1	3 . .	3 . .	3 . .	3 . .	3 . .	3 . .
968	5	1	1	3	1	3	1	3	3 . .	3 2 .	3 . .	3 2 .	3 . .	3 2 .
969	8	1	1	3	1	3	1	1	3 . .	3 2 .	3 . .	3 2 .	3 . .	3 . .
970	7	1	1	1	1	1	1	1	3 . .	3 . .	3 . .	3 . .	3 . .	3 . .
971	7	1	1	1	1	1	1	1	3 . .	3 . .	3 . .	3 . .	3 . .	3 . .
972	6	1	1	4	1	4	1	4	3 . .	3 3 .	3 . .	3 3 .	3 . .	3 3 .
973	7	1	1	1	1	1	1	1	3 . .	3 . .	3 . .	3 . .	3 . .	3 . .
974	6	1	1	1	1	1	1	1	3 . .	3 . .	3 . .	3 . .	3 . .	3 . .
975	7	1	1	1	1	1	1	1	3 . .	3 . .	3 . .	3 . .	3 . .	3 . .
976	7	1	1	1	1	1	1	1	3 . .	3 . .	3 . .	3 . .	3 . .	3 . .
977	8	1	3	9	3	9	3	9	3 2 .	3 3 3	3 2 .	3 3 3	3 2 .	3 3 3
978	7	1	4	1	4	1	4	1	3 3 .	3 . .	3 3 .	3 . .	3 3 .	3 . .
979	5	1	3	1	3	1	3	1	3 2 .	3 . .	3 2 .	3 . .	3 2 .	3 . .
980	7	1	1	1	1	1	1	1	3 . .	3 . .	3 . .	3 . .	3 . .	3 . .
981	7	1	3	1	3	1	3	1	3 2 .	3 . .	3 2 .	3 . .	3 2 .	3 . .
982	7	1	1	1	1	1	1	1	3 . .	3 . .	3 . .	3 . .	3 . .	3 . .
983	7	1	3	1	3	4	3	3	3 2 .	3 . .	3 2 .	3 3 .	3 2 .	3 2 .
984	5	1	3	4	3	4	3	4	3 2 .	3 3 .	3 2 .	3 3 .	3 2 .	3 3 .
985	5	1	1	1	1	1	1	1	3 . .	3 . .	3 . .	3 . .	3 . .	3 . .
986	7	1	1	1	1	1	1	1	3 . .	3 . .	3 . .	3 . .	3 . .	3 . .
987	6	1	1	4	1	4	1	4	3 . .	3 3 .	3 . .	3 3 .	3 . .	3 3 .
988	7	1	1	1	1	1	1	1	3 . .	3 . .	3 . .	3 . .	3 . .	3 . .
989	6	1	4	3	4	3	3	3	3 3 .	3 2 .	3 3 .	3 2 .	3 2 .	3 2 .
990	7	1	1	1	1	1	1	1	3 . .	3 . .	3 . .	3 . .	3 . .	3 . .
991	7	1	3	4	3	4	3	4	3 2 .	3 3 .	3 2 .	3 3 .	3 2 .	3 3 .
992	6	1	3	4	3	4	3	4	3 2 .	3 3 .	3 2 .	3 3 .	3 2 .	3 3 .
993	6	1	3	1	3	1	3	1	3 2 .	3 . .	3 2 .	3 . .	3 2 .	3 . .
994	7	1	3	1	3	1	3	1	3 2 .	3 . .	3 2 .	3 . .	3 2 .	3 . .
995	4	1	3	3	3	3	1	3	3 2 .	3 2 .	3 2 .	3 2 .	3 . .	3 2 .
996	5	1	1	1	1	1	1	1	3 . .	3 . .	3 . .	3 . .	3 . .	3 . .
997	7	1	1	1	1	1	1	1	3 . .	3 . .	3 . .	3 . .	3 . .	3 . .
998	6	1	1	4	1	4	1	4	3 . .	3 3 .	3 . .	3 3 .	3 . .	3 3 .
999	5	1	3	3	3	4	3	3	3 2 .	3 2 .	3 2 .	3 3 .	3 2 .	3 2 .
1000	6	1	1	4	1	4	1	4	3 . .	3 3 .	3 . .	3 3 .	3 . .	3 3 .
1001	5	1	3	1	3	1	1	1	3 2 .	3 . .	3 2 .	3 . .	3 . .	3 . .
1002	5	1	1	1	1	1	1	1	3 . .	3 . .	3 . .	3 . .	3 . .	3 . .
1003	7	1	1	4	3	3	1	3	3 . .	3 3 .	3 2 .	3 2 .	3 . .	3 2 .
1004	4	1	3	3	4	3	3	3	3 2 .	3 2 .	3 3 .	3 2 .	3 2 .	3 2 .
1005	7	1	4	4	3	4	4	4	3 3 .	3 3 .	3 2 .	3 3 .	3 3 .	3 3 .
1006	5	1	3	1	3	1	3	1	3 2 .	3 . .	3 2 .	3 . .	3 2 .	3 . .
1007	5	1	1	1	1	1	1	1	3 . .	3 . .	3 . .	3 . .	3 . .	3 . .
1008	7	1	3	4	3	4	3	4	3 2 .	3 3 .	3 2 .	3 3 .	3 2 .	3 3 .
1009	4	1	1	1	1	1	1	1	3 . .	3 . .	3 . .	3 . .	3 . .	3 . .
1010	5	1	1	3	1	3	1	3	3 . .	3 2 .	3 . .	3 2 .	3 . .	3 2 .
1011	5	1	1	1	1	1	1	1	3 . .	3 . .	3 . .	3 . .	3 . .	3 . .
1012	7	1	1	1	1	1	1	1	3 . .	3 . .	3 . .	3 . .	3 . .	3 . .
1013	7	1	1	1	1	1	1	1	3 . .	3 . .	3 . .	3 . .	3 . .	3 . .
1014	7	1	3	1	3	1	1	1	3 2 .	3 . .	3 2 .	3 . .	3 . .	3 . .
1015	7	1	1	1	1	1	1	1	3 . .	3 . .	3 . .	3 . .	3 . .	3 . .
1016	7	1	1	1	1	1	1	1	3 . .	3 . .	3 . .	3 . .	3 . .	3 . .
1017	7	1	1	1	1	1	1	1	3 . .	3 . .	3 . .	3 . .	3 . .	3 . .
1018	4	1	3	1	1	1	1	1	3 2 .	3 . .	3 . .	3 . .	3 . .	3 . .
1019	8	1	1	4	1	4	1	4	3 . .	3 3 .	3 . .	3 3 .	3 . .	3 3 .
1020	7	1	1	1	1	1	1	1	3 . .	3 . .	3 . .	3 . .	3 . .	3 . .
1021	4	1	1	1	1	1	1	1	3 . .	3 . .	3 . .	3 . .	3 . .	3 . .
1022	4	1	3	1	1	1	1	1	3 2 .	3 . .	3 . .	3 . .	3 . .	3 . .
1023	5	1	1	1	1	1	1	1	3 . .	3 . .	3 . .	3 . .	3 . .	3 . .
1024	7	1	1	1	1	1	1	1	3 . .	3 . .	3 . .	3 . .	3 . .	3 . .
1025	7	1	1	1	1	1	1	1	3 . .	3 . .	3 . .	3 . .	3 . .	3 . .
1026	7	1	1	1	1	1	1	1	3 . .	3 . .	3 . .	3 . .	3 . .	3 . .
1027	4	1	1	1	1	1	1	1	3 . .	3 . .	3 . .	3 . .	3 . .	3 . .
1028	5	1	3	1	3	1	3	1	3 2 .	3 . .	3 2 .	3 . .	3 2 .	3 . .
1029	6	1	1	1	1	1	1	1	3 . .	3 . .	3 . .	3 . .	3 . .	3 . .
1030	5	1	3	4	3	4	3	4	3 2 .	3 3 .	3 2 .	3 3 .	3 2 .	3 3 .
1031	7	1	1	1	1	1	1	1	3 . .	3 . .	3 . .	3 . .	3 . .	3 . .
1032	5	1	1	1	1	1	1	1	3 . .	3 . .	3 . .	3 . .	3 . .	3 . .
1033	6	1	4	4	4	1	4	1	3 3 .	3 3 .	3 3 .	3 . .	3 3 .	3 . .
1034	7	1	3	1	3	1	3	1	3 2 .	3 . .	3 2 .	3 . .	3 2 .	3 . .
1035	7	1	3	3	3	3	3	3	3 2 .	3 2 .	3 2 .	3 2 .	3 2 .	3 2 .
1036	5	1	1	1	1	1	1	1	3 . .	3 . .	3 . .	3 . .	3 . .	3 . .
1037	5	1	1	1	1	1	1	3	3 . .	3 . .	3 . .	3 . .	3 . .	3 2 .
1038	5	1	3	1	3	1	3	1	3 2 .	3 . .	3 2 .	3 . .	3 2 .	3 . .

## Sheet: Sheet1
G9r9	G9r8	G8r9	G8r8	G7r9	G7r8	No	Final Dx
9	9	7	5	9	9	1	7
9	8	9	5	9	9	2	4
7	9	9	7	9	9	3	7
9	6	9	5	9	9	4	4
9	9	9	9	9	9	5	6
6	9	7	5	7	9	6	7
5	5	9	9	9	9	7	2
9	7	6	7	6	9	8	7
6	4	6	3	7	7	9	7
4	9	7	7	7	7	10	7
5	8	7	5	7	7	11	6
7	9	9	5	9	9	12	6
7	9	7	7	9	9	13	6
9	9	9	9	9	9	14	4
7	9	9	9	9	9	15	1
6	7	7	7	9	9	16	7
9	9	9	9	9	9	17	8
9	9	9	9	9	9	18	7
9	7	9	7	9	9	19	4
9	9	9	9	9	9	20	6
7	7	5	5	9	9	21	4
7	7	6	6	9	9	22	7
7	7	7	6	7	9	23	7
6	9	6	6	7	7	24	8
9	9	9	7	9	9	25	7
6	7	7	7	7	7	26	5
9	7	9	9	9	9	27	4
9	9	7	7	9	9	28	7
6	4	7	7	6	7	29	5
6	6	6	5	9	9	30	7
2	8	9	9	9	9	31	2
7	7	9	9	9	9	32	5
6	7	7	2	9	9	33	7
9	9	7	7	9	6	34	7
9	9	9	7	9	9	35	6
9	7	6	7	7	7	36	7
6	7	9	9	9	9	37	2
6	5	9	7	7	7	38	4
9	9	9	9	9	9	39	1
6	7	9	9	9	9	40	2
7	9	9	9	9	9	41	6
8	9	9	9	9	9	42	1
6	7	9	9	9	9	43	1
7	7	9	9	9	9	44	4
6	9	7	7	9	9	45	7
6	7	6	6	6	7	46	6
6	9	7	4	9	9	47	6
9	7	7	7	9	9	48	5
9	7	9	9	9	9	49	7
7	9	9	9	9	9	50	5
7	9	7	7	7	9	51	6
6	9	7	7	9	9	52	1
9	7	9	7	9	9	53	4
7	9	7	7	7	7	54	1
4	4	5	7	6	7	55	5
2	7	1	1	7	7	56	1
7	7	6	7	9	9	57	7
7	6	9	9	9	9	58	2
9	7	7	7	9	9	59	4
9	9	9	9	9	9	60	1
7	7	9	9	9	9	61	6
7	6	7	7	7	7	62	6
2	9	9	9	9	9	63	6
6	4	6	6	9	6	64	6
6	9	9	9	9	9	65	5
6	7	6	7	7	6	66	7
6	7	7	7	9	9	67	7
9	7	5	5	9	9	68	6
7	7	7	7	6	6	69	5
9	6	7	7	9	9	70	5
9	7	9	7	9	9	71	5
4	6	7	7	7	9	72	4
7	3	9	7	9	7	73	3
6	7	7	9	9	9	74	1
7	2	9	4	9	9	75	4
9	9	9	9	9	9	76	5
7	2	9	9	9	9	77	8
9	9	9	9	9	9	78	5
6	9	9	9	9	9	79	1
7	9	9	9	9	9	80	7
9	9	9	9	9	9	81	7
2	9	9	9	9	9	82	6
9	9	9	9	9	9	83	5
9	6	7	7	7	6	84	5
9	9	9	7	9	9	85	7
9	4	9	7	9	7	86	7
6	7	6	7	9	9	87	1
2	7	7	7	7	9	88	7
2	6	6	7	7	7	89	6
6	9	7	7	9	9	90	7
8	6	7	7	7	6	91	7
2	7	9	7	9	9	92	4
6	9	9	9	9	9	93	1
7	7	7	7	7	5	94	8
7	7	7	6	7	6	95	4
7	7	6	6	9	6	96	7
2	4	7	7	9	9	97	8
9	7	9	9	9	9	98	7
7	9	6	7	7	9	99	7
7	7	7	7	7	7	100	5
7	6	9	2	9	9	101	6
6	6	7	9	7	9	102	7
7	7	7	5	7	7	103	7
6	9	7	9	9	9	104	1
6	7	9	6	9	9	105	6
7	4	7	7	7	7	106	7
2	7	7	9	7	9	107	5
7	9	7	7	9	9	108	7
7	7	7	7	9	9	109	7
8	4	9	7	9	9	110	5
6	2	9	1	9	7	111	1
6	5	9	9	6	9	112	6
9	9	9	9	9	9	113	5
6	9	7	6	9	9	114	7
9	9	9	9	9	9	115	5
7	9	7	9	9	9	116	1
7	6	7	7	9	9	117	7
7	6	9	9	9	9	118	6
9	7	9	9	9	9	119	4
5	2	9	7	7	7	120	4
6	9	9	6	9	9	121	6
9	9	9	9	9	9	122	5
9	9	9	6	9	9	123	7
6	9	9	9	9	9	124	6
7	7	9	9	9	9	125	5
2	7	9	9	9	9	126	2
9	9	9	9	9	9	127	5
7	7	9	9	9	9	128	4
9	7	9	9	9	9	129	7
9	9	7	7	9	9	130	7
7	9	9	9	9	9	131	7
7	7	7	7	9	9	132	6
6	6	6	9	7	7	133	1
7	9	9	9	9	9	134	7
1	7	7	6	9	9	135	4
7	6	7	9	6	9	136	5
6	7	7	7	7	7	137	1
6	6	7	7	6	6	138	1
6	7	7	9	7	9	139	1
7	4	9	6	9	7	140	7
6	7	9	9	9	9	141	5
9	9	7	6	9	9	142	6
6	6	7	9	7	7	143	7
9	9	9	9	9	9	144	1
6	7	9	9	9	6	145	6
6	6	9	9	9	9	146	1
9	7	9	9	9	9	147	5
9	9	9	9	9	9	148	5
7	6	7	7	7	7	149	5
7	9	9	9	9	9	150	5
9	9	9	9	9	9	151	1
7	9	7	7	9	9	152	8
9	7	6	7	9	9	153	7
9	9	6	7	9	9	154	7
9	9	9	6	9	9	155	7
6	7	9	9	9	9	156	2
9	9	7	7	9	9	157	7
9	9	9	9	9	9	158	8
9	7	7	9	7	9	159	1
8	9	9	9	9	9	160	4
2	6	6	6	7	7	161	7
1	1	9	9	9	9	162	7
6	9	7	9	7	9	163	5
9	1	7	7	7	9	164	4
9	9	9	9	9	9	165	1
6	7	7	7	9	9	166	6
1	9	7	9	9	9	167	6
7	9	6	9	9	9	168	1
7	9	7	7	9	9	169	5
9	9	9	9	9	9	170	5
7	7	7	7	7	7	171	1
6	1	6	6	6	6	172	7
9	9	9	9	9	9	173	5
5	7	7	6	7	7	174	3
7	9	9	7	9	9	175	6
9	9	7	7	9	9	176	7
6	4	7	7	9	9	177	1
6	4	7	7	9	9	178	7
9	9	9	9	9	9	179	5
9	9	9	7	9	9	180	7
5	6	7	7	7	9	181	6
7	9	9	9	9	9	182	7
9	9	9	9	9	9	183	7
9	6	9	9	9	9	184	7
9	9	9	9	7	9	185	8
7	7	7	5	7	7	186	8
7	9	9	9	9	9	187	5
9	9	9	9	9	9	188	5
7	7	7	7	7	7	189	7
9	9	9	9	9	9	190	5
9	7	7	7	7	9	191	5
9	9	9	9	9	9	192	5
9	9	9	9	9	9	193	5
6	7	7	9	9	9	194	7
7	9	9	9	9	9	195	6
9	9	9	7	9	9	196	8
2	7	9	9	9	9	197	2
9	9	9	9	9	9	198	5
7	6	7	7	7	9	199	6
7	9	7	9	9	9	200	1
9	9	9	9	9	9	201	5
6	6	7	7	6	9	202	7
7	9	6	9	6	6	203	1
6	7	9	9	9	9	204	1
2	7	7	7	6	9	205	6
7	9	7	7	7	7	206	6
9	9	9	9	9	9	207	5
6	9	9	9	9	9	208	5
7	6	9	9	6	9	209	5
9	9	9	9	9	9	210	4
6	9	9	7	9	9	211	5
7	6	7	7	7	9	212	1
9	9	9	9	9	9	213	7
7	9	7	9	9	9	214	5
7	9	9	9	9	9	215	5
9	9	7	7	7	9	216	5
7	7	7	9	9	9	217	4
8	7	7	7	9	9	218	2
9	9	9	9	9	9	219	5
7	7	9	9	9	9	220	4
7	9	9	7	9	9	221	6
7	7	7	3	7	7	222	1
9	9	9	7	9	7	223	5
7	7	7	7	7	9	224	7
6	7	7	6	7	9	225	5
9	9	9	9	9	9	226	5
7	4	7	6	7	7	227	1
7	7	9	6	9	6	228	6
9	9	9	9	9	9	229	6
6	6	9	9	6	6	230	7
9	9	7	7	9	9	231	7
7	9	9	9	9	9	232	7
9	9	9	9	9	9	233	8
7	9	9	9	9	9	234	4
7	9	9	9	9	9	235	6
7	9	7	9	7	7	236	7
6	9	7	9	7	9	237	6
7	9	7	7	7	7	238	1
9	9	9	7	9	9	239	5
7	6	9	9	9	9	240	7
9	9	9	9	9	9	241	5
6	9	7	9	9	9	242	7
7	9	7	7	7	7	243	7
9	9	9	9	9	9	244	5
7	9	9	9	7	7	245	5
9	7	7	7	7	9	246	5
9	9	9	9	9	9	247	5
9	9	9	9	9	9	248	5
9	9	9	6	7	9	249	5
9	9	9	9	7	9	250	5
7	2	7	7	9	9	251	8
7	6	9	9	7	9	252	4
7	7	7	7	7	7	253	7
7	9	7	7	7	7	254	7
6	7	9	9	9	9	255	1
7	9	9	7	9	9	256	7
6	6	9	9	7	9	257	7
9	6	9	9	9	7	258	8
7	7	9	9	9	9	259	5
6	6	7	5	6	7	260	6
7	9	9	9	7	9	261	5
9	9	9	7	9	9	262	7
7	7	7	9	9	9	263	6
9	9	9	7	9	9	264	7
7	5	7	9	7	7	265	6
9	7	9	9	9	9	266	7
7	7	8	5	9	5	267	3
7	9	7	9	7	9	268	5
6	9	7	6	7	7	269	4
6	7	7	7	6	6	270	7
9	9	9	9	9	9	271	6
9	6	7	7	9	9	272	8
6	9	7	9	9	9	273	7
9	9	9	9	9	9	274	6
9	6	9	9	9	9	275	8
7	7	9	9	7	7	276	5
6	9	7	7	7	9	277	8
7	9	9	9	9	9	278	5
7	7	7	7	9	9	279	6
9	6	9	4	9	4	280	5
7	6	9	9	9	9	281	7
7	6	7	7	7	7	282	8
9	6	9	9	7	7	283	8
9	9	9	9	9	9	284	5
9	9	9	7	9	7	285	5
7	4	7	9	9	9	286	4
7	9	9	9	9	9	287	7
9	9	9	9	9	9	288	5
7	9	9	9	9	9	289	7
7	6	9	7	9	7	290	8
9	6	9	9	9	7	291	6
9	9	9	9	9	9	292	5
9	9	9	9	9	9	293	5
9	9	9	9	9	9	294	8
9	9	9	9	9	9	295	5
9	9	6	6	9	7	296	5
9	7	9	7	9	7	297	7
9	9	9	9	9	9	298	8
6	9	7	9	9	9	299	1
9	9	7	9	7	9	300	5
6	2	6	7	6	9	301	7
9	9	9	9	9	9	302	7
9	9	9	9	9	7	303	5
9	9	9	9	9	9	304	5
6	9	9	9	9	6	305	7
9	7	7	7	7	7	306	5
7	9	9	9	9	9	307	6
7	7	7	7	9	9	308	1
7	9	7	9	9	9	309	4
9	7	7	7	9	9	310	5
9	9	9	9	9	9	311	1
6	6	6	9	9	9	312	7
9	9	9	9	9	9	313	5
9	9	9	9	9	9	314	5
9	9	9	9	9	9	315	5
7	4	7	7	6	7	316	8
7	7	6	6	9	9	317	7
7	9	7	7	7	7	318	7
9	9	9	9	9	9	319	4
7	2	9	9	9	7	320	1
9	9	9	9	9	7	321	7
7	6	7	9	9	9	322	7
9	9	9	9	9	9	323	5
7	9	7	7	7	7	324	7
9	9	9	9	9	9	325	5
9	9	9	9	9	9	326	7
6	7	6	6	7	7	327	1
7	9	9	9	9	6	328	7
9	9	9	9	9	9	329	5
9	9	7	9	9	9	330	5
6	7	9	9	7	9	331	7
7	9	7	9	9	9	332	6
9	7	6	6	7	7	333	8
7	7	9	7	9	9	334	5
9	6	9	9	9	9	335	7
7	9	9	9	9	9	336	6
9	7	9	9	9	9	337	7
9	6	9	9	6	9	338	1
5	6	7	6	9	9	339	8
9	9	9	9	9	9	340	5
9	9	9	7	9	7	341	5
9	7	9	9	9	9	342	5
6	6	7	6	9	9	343	5
9	9	7	9	6	6	344	7
7	6	9	9	9	9	345	2
7	9	9	9	9	9	346	7
9	9	9	9	9	9	347	7
6	9	9	7	9	9	348	8
6	9	9	9	9	9	349	7
7	9	9	9	9	6	350	6
7	6	9	9	9	9	351	4
9	9	9	9	9	9	352	7
9	9	9	9	9	9	353	5
5	5	9	9	9	9	354	1
9	9	9	9	9	9	355	5
9	6	6	7	9	9	356	7
9	9	7	7	9	9	357	7
7	9	9	9	9	9	358	4
8	7	9	9	9	9	359	8
6	9	9	9	9	9	360	7
7	9	7	7	7	7	361	7
4	7	7	7	9	9	362	7
6	6	7	7	7	9	363	7
9	9	9	7	9	9	364	5
7	9	7	7	7	7	365	7
7	7	6	7	6	7	366	5
6	9	7	9	7	9	367	8
4	9	5	2	9	9	368	4
7	9	7	7	7	9	369	5
9	9	9	9	9	9	370	7
9	6	7	7	9	9	371	7
9	9	9	9	9	6	372	4
6	6	9	9	9	9	373	7
7	6	7	6	9	9	374	7
7	7	7	4	7	7	375	7
9	9	9	7	9	9	376	5
7	6	6	7	9	6	377	7
9	9	9	9	9	9	378	6
6	6	7	7	7	6	379	7
1	6	9	9	9	9	380	2
6	7	7	7	9	7	381	7
9	9	9	9	9	9	382	5
6	6	9	9	9	9	383	5
7	7	9	9	9	9	384	5
9	9	9	9	9	9	385	5
6	9	9	9	9	9	386	7
8	6	9	9	9	9	387	1
6	6	7	9	9	9	388	7
9	9	9	9	9	9	389	4
6	5	6	9	7	9	390	6
6	2	7	9	7	9	391	7
9	9	9	9	9	9	392	7
7	9	7	7	7	6	393	7
6	6	6	6	6	6	394	6
9	9	9	9	9	9	395	7
6	9	9	9	9	9	396	6
9	7	9	9	7	7	397	8
1	6	9	9	9	9	398	2
1	2	7	7	9	7	399	1
7	6	7	7	6	6	400	5
7	6	7	7	6	6	401	1
9	9	9	9	9	9	402	7
7	9	6	6	9	7	403	1
9	9	7	9	9	9	404	5
8	7	8	7	9	7	405	3
7	9	9	9	9	9	406	6
9	9	9	9	9	9	407	7
6	9	6	9	9	9	408	6
9	7	9	6	9	9	409	8
9	9	9	9	9	9	410	7
6	6	7	9	9	9	411	4
9	9	9	9	9	9	412	5
6	9	7	9	9	9	413	6
6	7	7	9	9	9	414	4
7	7	7	9	9	9	415	6
7	7	7	6	9	9	416	1
7	9	9	9	9	9	417	7
9	9	9	9	9	9	418	5
9	7	9	7	9	9	419	8
7	2	7	9	7	9	420	7
7	6	7	9	9	9	421	7
9	9	9	9	9	9	422	5
9	6	6	6	9	9	423	8
7	7	7	6	7	6	424	7
7	6	9	6	9	9	425	8
6	9	6	6	6	6	426	6
6	9	7	7	9	9	427	7
9	9	7	9	9	9	428	7
7	7	9	9	9	7	429	5
7	7	7	7	7	9	430	7
6	7	7	9	9	9	431	7
6	9	9	9	9	7	432	7
8	7	9	6	9	7	433	5
7	7	7	7	9	7	434	7
7	9	7	7	9	7	435	3
6	7	7	9	7	9	436	1
7	7	9	6	9	9	437	1
7	7	9	7	9	7	438	6
9	9	6	6	9	6	439	4
7	7	7	7	9	7	440	7
6	7	9	9	9	9	441	5
6	9	7	6	9	9	442	5
7	9	9	7	9	9	443	4
9	7	9	9	9	9	444	8
9	8	6	6	6	9	445	6
6	7	7	7	9	9	446	7
6	9	9	9	9	9	447	5
9	9	9	9	9	9	448	5
7	9	9	9	6	9	449	8
7	7	6	7	7	7	450	5
7	2	9	6	9	9	451	1
5	9	9	9	9	9	452	5
7	8	6	6	9	9	453	6
7	9	6	9	9	9	454	7
7	5	9	6	7	9	455	1
9	9	9	9	9	9	456	5
9	9	9	9	9	9	457	5
7	9	9	9	9	9	458	7
7	9	9	9	9	9	459	7
7	9	9	9	9	9	460	7
7	9	9	9	9	9	461	7
9	9	9	9	9	9	462	7
9	9	9	9	9	9	463	7
6	6	6	6	7	6	464	7
9	9	9	9	9	9	465	7
7	7	9	5	7	9	466	8
6	9	6	7	6	7	467	7
9	7	7	6	7	7	468	5
6	7	6	6	7	9	469	8
7	7	9	6	6	7	470	4
9	9	9	9	9	9	471	5
9	6	7	7	9	9	472	5
9	9	9	9	9	9	473	4
7	7	9	6	9	9	474	7
9	9	9	9	9	9	475	5
1	7	7	6	9	9	476	1
7	9	9	9	9	9	477	7
7	9	9	9	9	9	478	1
6	9	9	9	9	9	479	6
7	7	6	7	7	9	480	5
9	9	9	9	9	9	481	7
7	7	6	6	9	9	482	5
7	9	9	9	9	9	483	7
9	9	9	9	9	9	484	5
9	9	9	9	9	7	485	5
9	9	9	9	9	9	486	7
7	9	9	9	9	9	487	7
6	9	9	9	7	7	488	5
7	9	9	9	9	9	489	7
1	6	6	6	7	7	490	1
9	9	9	9	9	9	491	5
7	9	9	7	6	7	492	6
9	9	9	6	9	9	493	8
9	6	9	7	9	9	494	5
7	9	7	9	9	9	495	1
9	6	9	6	9	9	496	8
8	9	9	7	9	9	497	1
1	9	9	9	9	9	498	2
6	7	6	6	7	7	499	6
9	9	9	9	9	9	500	7
9	9	9	9	9	9	501	5
7	9	9	9	9	9	502	5
4	9	9	9	7	9	503	4
7	7	6	6	6	7	504	8
6	7	6	7	7	9	505	6
7	7	9	9	9	9	506	7
6	7	7	6	7	9	507	7
9	9	9	9	9	9	508	5
9	7	9	9	9	9	509	6
1	7	7	7	7	7	510	1
6	7	6	6	6	7	511	7
9	9	9	9	9	9	512	8
7	7	7	6	7	7	513	1
6	9	9	6	6	6	514	7
6	1	7	5	7	6	515	5
7	9	9	9	9	9	516	1
7	9	9	9	9	9	517	7
7	6	9	9	6	6	518	6
7	9	9	6	9	9	519	6
7	9	9	9	9	9	520	4
6	9	9	9	9	9	521	6
6	9	9	9	9	9	522	8
9	9	9	7	9	9	523	7
9	9	9	9	9	9	524	5
9	9	9	9	9	9	525	5
6	7	7	6	9	9	526	5
9	7	9	9	9	9	527	7
6	7	9	9	9	9	528	7
6	9	9	9	9	9	529	7
9	9	9	6	9	6	530	6
7	9	9	9	9	9	531	6
2	6	9	9	9	9	532	6
9	9	9	9	9	9	533	4
7	7	9	9	9	7	534	5
9	9	9	9	9	9	535	5
9	9	9	9	9	9	536	7
6	7	9	9	9	9	537	5
9	9	9	7	9	9	538	5
1	6	6	6	9	9	539	1
9	6	6	6	7	9	540	1
9	9	9	9	9	9	541	4
7	9	9	9	9	9	542	7
9	9	9	9	9	9	543	6
6	6	6	7	7	7	544	1
7	9	9	9	9	9	545	1
9	9	9	9	9	9	546	7
9	9	9	9	9	9	547	5
7	6	7	9	7	7	548	8
6	6	7	9	9	9	549	6
6	9	9	9	9	9	550	7
6	9	9	9	9	9	551	7
9	9	9	9	9	9	552	7
6	6	6	6	7	7	553	8
9	9	9	9	9	9	554	5
9	9	7	6	7	7	555	7
7	9	9	9	9	9	556	7
9	9	9	9	9	9	557	4
7	9	9	9	9	9	558	5
7	5	9	9	9	7	559	5
6	6	6	9	7	9	560	6
9	9	7	6	7	7	561	5
9	6	9	9	9	9	562	4
2	7	6	1	7	7	563	4
6	7	9	9	9	9	564	2
7	9	7	9	7	6	565	1
1	6	6	9	9	9	566	1
7	9	9	9	9	9	567	5
7	9	9	9	9	9	568	6
9	6	9	6	9	9	569	6
7	7	9	9	9	9	570	8
9	9	9	7	9	9	571	6
7	9	9	9	9	9	572	7
6	9	9	9	9	9	573	7
9	9	9	9	9	9	574	5
6	9	9	9	9	9	575	7
9	9	9	9	9	9	576	7
6	7	9	9	9	9	577	8
7	9	9	9	9	9	578	6
9	9	9	9	9	9	579	5
6	9	9	9	9	9	580	7
6	7	7	7	7	7	581	3
9	9	9	9	9	9	582	7
6	9	6	9	7	9	583	7
9	9	9	9	9	9	584	7
9	9	9	9	9	9	585	5
9	9	9	9	9	7	586	7
6	9	6	9	9	9	587	3
9	9	9	9	9	6	588	7
7	9	9	9	9	7	589	7
7	7	9	6	9	7	590	7
6	7	7	7	7	7	591	4
9	9	9	9	9	9	592	1
6	9	9	9	9	9	593	7
6	9	9	9	9	9	594	7
7	9	7	7	9	7	595	1
9	9	9	9	9	9	596	8
6	6	9	9	9	9	597	7
6	6	7	6	6	6	598	6
6	7	7	9	7	9	599	8
9	9	9	9	9	9	600	7
7	7	9	9	9	9	601	5
7	9	9	9	9	9	602	7
6	7	6	6	7	7	603	8
6	6	9	9	9	9	604	6
9	9	9	9	9	6	605	7
9	9	9	9	9	9	606	8
9	9	7	6	7	6	607	6
9	7	9	9	9	9	608	6
9	9	9	9	9	9	609	5
7	9	7	6	7	6	610	4
7	6	9	9	9	9	611	8
9	7	7	6	6	6	612	5
9	9	9	9	9	9	613	1
6	9	9	6	6	6	614	7
6	9	6	9	7	9	615	1
6	7	9	9	9	9	616	4
9	9	9	9	9	9	617	5
9	9	9	9	9	9	618	4
7	9	9	9	9	9	619	7
9	9	9	9	9	9	620	4
7	7	7	6	7	6	621	8
7	9	9	9	9	7	622	6
7	9	9	9	9	9	623	7
7	9	6	9	7	7	624	8
7	9	9	9	9	9	625	7
6	9	9	9	9	9	626	7
6	9	7	9	7	9	627	7
7	7	7	6	9	9	628	8
6	9	6	9	6	9	629	7
7	9	9	9	9	9	630	7
6	9	9	9	9	9	631	5
7	7	9	9	7	9	632	1
7	7	7	9	9	9	633	1
6	9	9	9	9	9	634	7
9	9	9	9	9	9	635	5
6	9	9	9	9	9	636	7
7	9	9	6	7	9	637	8
9	9	9	9	9	9	638	5
9	9	9	9	7	7	639	6
2	7	7	9	7	9	640	1
1	7	7	9	6	6	641	1
9	9	9	9	9	9	642	6
7	9	9	9	9	9	643	6
6	9	9	9	9	9	644	6
9	9	9	9	9	9	645	1
7	9	7	7	7	7	646	8
9	9	7	9	9	9	647	1
7	9	9	9	9	9	648	2
9	9	6	9	9	9	649	5
7	9	9	9	9	9	650	6
7	9	7	9	9	9	651	7
9	9	9	9	9	9	652	6
7	6	9	9	9	7	653	5
6	9	9	9	9	9	654	7
7	9	9	9	9	9	655	1
6	1	7	9	7	6	656	6
9	9	9	9	9	9	657	7
9	9	9	9	9	9	658	5
7	1	7	9	7	7	659	7
7	9	7	9	7	9	660	4
9	6	7	6	9	9	661	7
9	6	7	7	7	9	662	1
7	9	9	9	9	9	663	5
6	7	7	9	6	6	664	4
6	6	6	7	6	9	665	4
7	9	9	9	9	9	666	7
7	7	7	9	9	9	667	7
9	9	9	9	9	9	668	5
6	9	6	9	7	7	669	7
7	7	9	9	9	9	670	4
6	6	7	9	7	6	671	7
7	9	9	9	9	9	672	4
7	9	9	9	9	9	673	4
2	6	7	7	9	7	674	6
6	9	7	9	7	7	675	8
5	5	7	7	7	7	676	6
9	9	9	9	9	9	677	7
2	6	7	7	7	7	678	8
7	6	9	9	9	9	679	8
9	9	9	9	9	9	680	8
9	9	9	9	9	9	681	6
6	6	7	9	9	9	682	7
9	9	9	9	9	9	683	7
7	9	9	9	9	9	684	7
9	9	6	6	7	7	685	5
7	9	9	9	9	9	686	4
9	9	9	9	9	9	687	5
7	9	7	9	7	9	688	1
6	9	6	7	6	9	689	6
6	6	6	9	9	9	690	1
7	7	7	9	7	7	691	7
7	9	9	9	9	9	692	7
4	7	6	6	9	9	693	4
9	9	7	9	7	7	694	7
7	9	9	9	9	9	695	4
9	9	9	9	9	9	696	5
1	6	9	6	9	7	697	8
5	7	7	7	7	9	698	1
7	9	9	9	9	9	699	7
9	9	9	9	9	9	700	8
9	9	9	9	9	9	701	4
6	9	9	9	9	9	702	7
7	9	9	7	9	9	703	7
6	9	6	6	9	9	704	7
6	9	9	9	9	9	705	7
6	9	9	9	9	9	706	7
6	9	7	9	7	9	707	7
9	6	9	6	9	7	708	6
7	9	9	6	7	6	709	7
6	9	9	9	9	9	710	5
6	9	9	9	9	9	711	7
9	1	7	9	7	6	712	8
6	9	7	9	7	7	713	6
9	7	9	9	7	9	714	8
6	9	9	9	9	9	715	7
9	2	9	7	9	9	716	7
9	9	9	9	9	9	717	7
6	7	9	6	9	7	718	3
9	7	9	9	9	9	719	4
6	5	7	6	9	6	720	1
6	9	9	9	7	7	721	6
7	9	9	9	9	9	722	6
6	7	7	9	9	9	723	6
7	6	9	7	7	6	724	1
7	9	9	9	9	9	725	4
9	9	9	9	9	9	726	5
7	2	7	6	6	7	727	7
9	9	9	9	9	9	728	1
6	9	6	6	9	6	729	1
6	9	9	9	9	9	730	6
6	9	6	6	6	7	731	2
7	7	9	9	9	9	732	7
3	9	7	9	9	7	733	1
7	6	9	9	9	9	734	8
6	9	9	9	9	9	735	7
6	6	7	7	7	9	736	8
6	2	9	6	6	7	737	7
9	9	9	9	9	9	738	7
6	2	9	9	7	9	739	7
6	5	9	9	7	9	740	1
6	9	7	9	9	9	741	7
9	6	9	9	9	7	742	5
9	9	9	9	9	9	743	7
7	9	9	9	9	9	744	7
9	9	9	9	9	9	745	7
6	7	9	9	9	9	746	1
9	9	9	9	9	9	747	5
9	7	9	7	7	9	748	7
6	9	9	9	9	9	749	7
9	7	7	7	7	7	750	1
6	8	9	9	9	9	751	5
9	9	9	9	9	9	752	7
6	9	9	9	9	9	753	5
1	7	7	6	9	9	754	5
9	9	9	9	9	9	755	4
9	9	9	9	9	9	756	1
1	6	7	6	7	7	757	4
1	6	7	6	7	6	758	4
7	9	9	9	9	9	759	1
7	9	9	9	9	9	760	5
9	9	9	9	9	9	761	7
6	2	9	9	6	9	762	8
9	9	9	9	9	9	763	7
7	9	9	9	9	9	764	7
2	7	9	6	9	7	765	8
2	4	7	6	7	7	766	3
9	9	9	9	9	9	767	7
6	9	9	9	7	7	768	1
6	9	7	9	7	7	769	7
9	9	9	9	9	9	770	7
6	9	9	9	9	7	771	1
8	9	7	6	9	9	772	1
9	7	9	9	9	9	773	7
9	9	9	9	9	9	774	7
2	7	7	9	9	7	775	7
9	9	9	9	9	9	776	7
9	9	9	9	9	9	777	7
9	9	9	9	9	9	778	8
9	9	9	9	9	9	779	8
9	7	9	9	6	9	780	6
9	9	9	9	9	9	781	7
7	9	9	9	9	9	782	7
9	9	9	9	9	9	783	7
9	9	9	9	9	9	784	7
6	6	9	9	9	9	785	7
9	6	9	9	9	6	786	4
9	2	9	6	9	9	787	7
1	7	7	7	7	7	788	4
6	6	7	9	7	9	789	1
7	9	9	9	9	6	790	4
7	7	7	9	9	9	791	4
2	5	6	6	7	7	792	1
9	9	9	9	9	9	793	7
6	9	7	9	9	6	794	7
6	4	6	9	6	7	795	7
6	9	9	9	9	9	796	1
6	9	6	6	9	9	797	4
9	9	9	9	9	9	798	7
6	9	6	9	9	9	799	8
9	9	9	9	9	9	800	1
9	9	9	9	9	9	801	5
7	7	7	9	9	6	802	8
7	7	9	9	9	9	803	1
6	2	9	9	9	9	804	7
9	9	9	9	9	9	805	6
6	6	7	9	9	7	806	7
9	7	9	9	9	9	807	3
9	9	9	9	9	9	808	6
9	9	9	9	9	9	809	5
9	9	9	7	7	9	810	8
7	7	9	9	9	9	811	8
7	7	6	6	9	9	812	6
6	6	7	9	9	9	813	7
2	6	9	9	9	9	814	1
7	7	7	9	7	9	815	8
9	6	7	9	7	9	816	8
7	9	9	9	9	9	817	6
1	2	6	6	6	6	818	3
9	9	9	9	9	9	819	6
9	7	9	9	9	6	820	1
6	2	7	9	7	9	821	4
6	7	9	9	9	9	822	7
2	2	7	7	7	7	823	1
9	2	7	6	7	2	824	3
9	9	9	9	9	9	825	5
9	2	7	9	9	9	826	7
6	6	9	7	9	6	827	1
9	9	9	9	9	9	828	7
9	7	9	9	9	9	829	5
9	9	9	9	9	6	830	2
9	9	9	9	9	9	831	5
9	9	9	9	9	9	832	5
6	7	6	6	7	9	833	7
7	2	7	7	9	9	834	7
6	9	7	9	9	7	835	7
9	9	9	9	9	9	836	4
7	6	7	7	7	7	837	5
9	9	7	7	9	9	838	1
9	9	9	9	9	9	839	8
9	7	6	6	6	9	840	8
7	9	9	9	9	6	841	6
6	9	9	9	9	9	842	7
9	9	9	7	9	9	843	5
9	7	9	7	9	9	844	5
2	9	7	2	9	9	845	5
9	9	9	7	9	9	846	6
9	9	9	9	9	9	847	7
6	7	7	7	7	7	848	7
6	6	6	6	9	6	849	1
7	9	9	9	9	9	850	5
6	9	7	9	9	9	851	6
8	9	9	9	9	9	852	4
7	9	9	9	9	9	853	7
7	9	9	9	9	9	854	7
6	9	9	9	9	9	855	7
9	9	6	6	7	9	856	8
9	9	9	9	9	9	857	7
7	6	6	6	9	9	858	8
5	9	7	7	9	9	859	4
9	9	9	9	9	6	860	7
5	1	9	9	9	9	861	2
9	9	9	9	9	9	862	7
6	2	9	7	9	9	863	6
9	9	9	9	9	9	864	4
6	9	6	6	7	9	865	8
6	7	9	6	9	6	866	1
7	9	9	9	9	9	867	7
6	7	7	9	9	9	868	1
2	7	7	6	9	9	869	1
7	9	9	9	9	9	870	5
9	9	9	9	7	9	871	7
7	4	6	7	6	7	872	7
1	6	6	6	6	7	873	8
6	7	6	6	9	9	874	7
6	9	9	9	9	9	875	7
6	7	6	9	7	6	876	7
5	9	9	9	9	9	877	4
6	9	7	7	9	7	878	5
7	9	9	9	9	9	879	7
2	2	9	9	9	9	880	2
2	7	9	9	9	9	881	2
4	5	7	9	7	6	882	1
9	9	9	9	9	7	883	7
9	9	9	9	9	9	884	7
1	7	9	9	9	9	885	1
7	9	9	9	9	9	886	7
6	7	9	9	9	9	887	4
9	9	9	9	9	9	888	6
1	6	9	9	9	9	889	7
7	7	9	9	9	9	890	4
9	9	9	9	9	7	891	7
9	9	9	9	9	9	892	7
9	9	9	9	9	9	893	5
7	7	9	6	9	9	894	1
9	9	9	6	9	7	895	5
1	4	9	9	7	6	896	1
9	9	9	9	9	9	897	7
7	6	9	9	9	6	898	6
9	9	9	9	9	9	899	7
6	9	9	9	9	7	900	7
9	9	9	9	9	9	901	7
6	9	6	6	9	9	902	7
1	7	7	9	7	7	903	7
7	9	9	9	9	9	904	7
7	9	9	9	7	9	905	6
7	7	9	9	9	6	906	1
6	7	9	9	9	7	907	7
9	7	9	6	9	9	908	7
7	6	7	9	9	9	909	6
2	7	9	9	9	9	910	1
7	9	9	9	9	9	911	7
9	9	9	9	9	9	912	8
2	4	7	6	6	6	913	5
2	4	8	6	9	9	914	1
9	9	9	9	9	9	915	7
6	9	9	9	9	9	916	7
6	6	6	6	9	6	917	7
5	5	9	9	9	7	918	1
9	4	9	9	9	6	919	7
2	7	9	7	9	9	920	1
6	9	7	9	9	9	921	7
7	9	6	9	9	9	922	4
9	9	9	9	9	9	923	5
7	7	9	9	9	9	924	5
9	9	9	9	9	9	925	7
9	9	9	9	9	9	926	7
9	9	9	9	9	9	927	5
9	9	9	9	9	9	928	7
9	9	7	9	9	7	929	4
6	9	7	9	9	9	930	7
9	9	9	7	9	7	931	3
6	6	6	7	9	9	932	7
7	9	9	9	9	9	933	7
7	7	7	7	9	7	934	4
2	7	6	9	9	9	935	4
7	9	9	9	9	9	936	7
6	6	7	9	7	6	937	8
9	9	9	9	9	9	938	8
7	4	7	6	7	6	939	7
6	7	9	9	9	9	940	2
9	9	9	9	9	9	941	4
9	7	9	7	9	7	942	7
9	7	9	7	9	7	943	8
7	6	7	6	7	6	944	7
9	9	9	9	9	9	945	7
9	9	9	9	9	9	946	7
9	9	9	9	9	9	947	7
9	7	9	7	9	7	948	7
9	1	9	4	9	7	949	8
9	9	9	9	9	9	950	7
9	7	9	7	9	7	951	7
9	9	7	9	9	9	952	8
7	9	7	9	7	7	953	6
7	9	7	9	7	9	954	7
9	9	9	9	9	9	955	5
9	9	9	9	9	9	956	7
7	7	7	7	7	9	957	8
7	7	7	7	7	7	958	7
9	7	7	9	7	7	959	7
9	6	9	7	9	9	960	7
7	9	7	9	7	9	961	7
9	9	9	9	9	9	962	7
9	9	9	9	9	9	963	7
9	9	9	9	9	9	964	7
9	9	9	9	9	9	965	7
9	9	9	9	9	9	966	5
9	9	9	9	9	9	967	7
9	7	9	7	9	7	968	5
9	7	9	7	9	9	969	8
9	9	9	9	9	9	970	7
9	9	9	9	9	9	971	7
9	6	9	6	9	6	972	6
9	9	9	9	9	9	973	7
9	9	9	9	9	9	974	6
9	9	9	9	9	9	975	7
9	9	9	9	9	9	976	7
7	1	7	1	7	1	977	8
6	9	6	9	6	9	978	7
7	9	7	9	7	9	979	5
9	9	9	9	9	9	980	7
7	9	7	9	7	9	981	7
9	9	9	9	9	9	982	7
7	9	7	6	7	7	983	7
7	6	7	6	7	6	984	5
9	9	9	9	9	9	985	5
9	9	9	9	9	9	986	7
9	6	9	6	9	6	987	6
9	9	9	9	9	9	988	7
6	7	6	7	7	7	989	6
9	9	9	9	9	9	990	7
7	6	7	6	7	6	991	7
7	6	7	6	7	6	992	6
7	9	7	9	7	9	993	6
7	9	7	9	7	9	994	7
7	7	7	7	9	7	995	4
9	9	9	9	9	9	996	5
9	9	9	9	9	9	997	7
9	6	9	6	9	6	998	6
7	7	7	6	7	7	999	5
9	6	9	6	9	6	1000	6
7	9	7	9	9	9	1001	5
9	9	9	9	9	9	1002	5
9	6	7	7	9	7	1003	7
7	7	6	7	7	7	1004	4
6	6	7	6	6	6	1005	7
7	9	7	9	7	9	1006	5
9	9	9	9	9	9	1007	5
7	6	7	6	7	6	1008	7
9	9	9	9	9	9	1009	4
9	7	9	7	9	7	1010	5
9	9	9	9	9	9	1011	5
9	9	9	9	9	9	1012	7
9	9	9	9	9	9	1013	7
7	9	7	9	9	9	1014	7
9	9	9	9	9	9	1015	7
9	9	9	9	9	9	1016	7
9	9	9	9	9	9	1017	7
7	9	9	9	9	9	1018	4
9	6	9	6	9	6	1019	8
9	9	9	9	9	9	1020	7
9	9	9	9	9	9	1021	4
7	9	9	9	9	9	1022	4
9	9	9	9	9	9	1023	5
9	9	9	9	9	9	1024	7
9	9	9	9	9	9	1025	7
9	9	9	9	9	9	1026	7
9	9	9	9	9	9	1027	4
7	9	7	9	7	9	1028	5
9	9	9	9	9	9	1029	6
7	6	7	6	7	6	1030	5
9	9	9	9	9	9	1031	7
9	9	9	9	9	9	1032	5
6	6	6	9	6	9	1033	6
7	9	7	9	7	9	1034	7
7	7	7	7	7	7	1035	7
9	9	9	9	9	9	1036	5
9	9	9	9	9	7	1037	5
7	9	7	9	7	9	1038	5
