# Supplementary material for: Joint approach of diffusion- and perfusion-weighted MRI in intra-axial mass like lesions in clinical practice simulation
Source: PLoS One. 2018 Sep 7;13(9):e0202891. doi: 10.1371/journal.pone.0202891 (PMC6128539; doi:10.1371/journal.pone.0202891)
Supplement: S3 File — (XLSX) [file pone.0202891.s003.xlsx]

## Sheet: Table 4
Diagnostic Performance of Advaned MRI protocols in Discrpimation of Neoplastic from Non-neoplastic Diseases
MRI protocols	Accuracy, % (95% CI)	Sensitivity, % (95% CI)	Specificity, % (95% CI)	PPV, % (95% CI)	NPV, % (95% CI)
Reader 1
Con	95.0 (93.5 - 96.2)	98.7 (97.7 - 99.2)	73.3 (65.7 - 79.8)	95.63 (94.1 - 96.8)	90.2 (83.6 - 94.3)
No. of lesions	986/1038	876/888	110/150	876/916	110/122
Con +DWI	95.9 (94.5 - 96.9)	98.65 (97.7 - 99.2)	79.3 (72.2 - 85.0)	96.58 (95.2 - 97.6)	90.8 (84.7 - 94.7)
No. of lesions	995/1038	876/888	119/150	876/907	119/131
Con + DWI + DSC	96.7 (95.5 - 97.7)	98.87 (97.9 - 99.4)	84.0 (77.3 - 89.0)	97.34 (96.1 - 98.2)	92.65 (87.0 – 96.0)
No. of lesions	1004/1038	878/888	126/150	878/902	126/136
P value	0.011	0.7768	0.0057	0.0031	0.4906
Con vs Con + DWI	0.117185	1	0.0495346	0.0156395	0.721
Con vs Con+ DWI+ Perfusion	0.00350048	0.5637	0.00170187	0.000837246	0.2738
Con + DWI vs Con+ DWI+ Perfusion	0.0495346	0.5271	0.0348085	0.0695194	0.3831
Reader 2
Con	94.1 (92.5 - 95.4)	97.75 (96.6 - 98.5)	72.7 (65.0 - 79.2)	95.49 (93.9 - 96.7)	84.50 (77.3 - 89.7)
No. of lesions	977/1038	868/888	109/150	868/909	109/129
Con +DWI	94.9 (93.4 - 96.1)	97.30 (96.0 - 98.2)	80.7 (73.6 - 86.2)	96.75 (95.4 - 97.7)	83.45 (76.6 - 88.6)
No. of lesions	985/1038	864/888	121/150	864/893	121/145
Con + DWI + DSC	95.3 (93.8 - 96.4)	97.52 (96.3 - 98.4)	82.0 (75.1 - 87.3)	96.98 (95.6 - 97.9)	84.83 (78.1 - 89.8)
No. of lesions	989/1038	866/888	123/150	866/893	123/145
P value	0.2831	0.75	0.0374	0.0407	0.912548
Con vs Con + DWI	0.3173	0.4497	0.0455003	0.0588052	0.785256
Con vs Con+ DWI+ Perfusion	0.1151	0.6949	0.0133283	0.0124608	0.879458
Con + DWI vs Con+ DWI+ Perfusion	0.5994	0.715	0.705457	0.608159	0.670913
Abbreviation: Con, conventional imaging; DWI, diffusion-weighed imaging; DSC, dynamic susceptibility contrast perfusion imaging
Logistic regression using GEE that accounted for the clustering of an individual
post-hoc test: Bonferroni correction에 의해 유의수준 0.05/3=0.0167로 함.
	Per-disease sensitivity and positive predictive values (PPV) of various MRI protocols for specially diagnosing intraaxial mass-like lesions in the brain
		1	2	3	4	5	6	7	8
Reader	Performance measures	NOD	Abscess	TDL	Lymphoma	LGG	Metastasis	HGG	Other tumor
R1	Con
	Sensitivity, % (95% CI)	66.38 (57.38 - 74.33)	66.67 (45.37 - 82.81)	84.62 (57.77 - 95.67)	81.52 (72.39 - 88.13)	77.14 (71.01 - 82.3)	88.98 (82.35 - 93.32)	87.5 (83.73 - 90.5)	64.84 (54.61 - 73.86)
	No. of lesions	77/116	14/21	11/13	75/92	162/210	113/127	322/368	59/91
	PPV, % (95% CI)	89.53 (81.29 - 94.4)	82.35 (58.97 - 93.81)	91.67 (64.61 - 98.51)	84.27 (75.31 - 90.39)	90 (84.75 - 93.58)	76.87 (69.42 - 82.95)	85.87 (81.98 - 89.03)	71.95 (61.41 - 80.52)
	No. of lesions	77/86	14/17	11/12	75/89	162/180	113/147	322/375	59/82
	Con + DWI
	Sensitivity, % (95% CI)	70.69 (61.85 - 78.2)	100 (84.54 - 100)	84.62 (57.77 - 95.67)	86.96 (78.57 - 92.38)	82.86 (77.18 - 87.35)	85.83 (78.71 - 90.84)	84.51 (80.46 - 87.85)	69.23 (59.13 - 77.77)
	No. of lesions	82/116	21/21	11/13	80/92	174/210	109/127	311/368	63/91
	PPV, % (95% CI)	91.11 (83.43 - 95.43)	80.77 (62.12 - 91.49)	78.57 (52.41 - 92.43)	84.21 (75.57 - 90.19)	82.86 (77.18 - 87.35)	73.15 (65.52 - 79.62)	84.28 (80.22 - 87.64)	81.82 (71.76 - 88.85)
	No. of lesions	82/90	21/26	11/14	80/95	174/210	109/149	311/369	63/77
	Con+ DWI+ Perfusion
	Sensitivity, % (95% CI)	78.45 (70.12 - 84.95)	100 (84.54 - 100)	84.62 (57.77 - 95.67)	86.96 (78.57 - 92.38)	83.33 (77.7 - 87.77)	89.76 (83.27 - 93.92)	85.87 (81.94 - 89.06)	73.63 (63.75 - 81.59)
	No. of lesions	91/116	21/21	11/13	80/92	175/210	114/127	316/368	67/91
	PPV, % (95% CI)	93.81 (87.16 - 97.13)	91.3 (73.2 - 97.58)	68.75 (44.4 - 85.84)	86.02 (77.54 - 91.65)	83.73 (78.13 - 88.12)	77.03 (69.62 - 83.07)	86.34 (82.44 - 89.48)	85.9 (76.49 - 91.94)
	No. of lesions	91/97	21/23	11/16	80/93	175/209	114/148	316/366	67/78
	P value for Sensitivity	0.00452166		1	0.167677	0.0199934	0.0772294	0.132516	0.026348
	Con vs Con + DWI	0.225253				0.00729036			0.248213
	Con vs Con+ DWI+ Perfusion	0.00283754				0.0123546			0.0209213
	Con + DWI vs Con+ DWI+ Perfusion	0.00665561				0.781511			0.0455003
	P value for PPV	0.221526	0.0638195	0.275053	0.674705	0.11693	0.107896	0.310345	0.000302506
	Con vs Con + DWI								0.00124452
	Con vs Con+ DWI+ Perfusion								0.000152015
	Con + DWI vs Con+ DWI+ Perfusion								0.0242556
R2	Con
	Sensitivity, % (95% CI)	64.66 (55.61 - 72.76)	66.67 (45.37 - 82.81)	61.54 (35.52 - 82.29)	75 (65.27 - 82.72)	80 (74.07 - 84.85)	87.4 (80.51 - 92.09)	83.97 (79.87 - 87.36)	56.04 (45.81 - 65.79)
	No. of lesions	75/116	14/21	8/13	69/92	168/210	111/127	309/368	51/91
	PPV, % (95% CI)	85.23 (76.35 - 91.16)	73.68 (51.21 - 88.19)	42.11 (23.14 - 63.72)	80.23 (70.6 - 87.28)	87.96 (82.58 - 91.84)	67.27 (59.79 - 73.97)	86.07 (82.11 - 89.27)	67.11 (55.94 - 76.62)
	No. of lesions	75/88	14/19	8/19	69/86	168/191	111/165	309/359	51/76
	Con + DWI
	Sensitivity, % (95% CI)	74.14 (65.49 - 81.24)	100 (84.54 - 100)	69.23 (42.37 - 87.32)	83.7 (74.83 - 89.86)	79.52 (73.56 - 84.43)	85.83 (78.71 - 90.84)	82.34 (78.11 - 85.89)	65.93 (55.73 - 74.85)
	No. of lesions	86/116	21/21	9/13	77/92	167/210	109/127	303/368	60/91
	PPV, % (95% CI)	83.5 (75.15 - 89.43)	77.78 (59.24 - 89.39)	69.23 (42.37 - 87.32)	86.52 (77.9 - 92.12)	79.9 (73.95 - 84.78)	72.19 (64.56 - 78.71)	85.59 (81.55 - 88.87)	77.92 (67.46 - 85.73)
	No. of lesions	86/103	21/27	9/13	77/89	167/209	109/151	303/354	60/77
	Con+ DWI+ Perfusion
	Sensitivity, % (95% CI)	76.72 (68.25 - 83.48)	100 (84.54 - 100)	61.54 (35.52 - 82.29)	89.13 (81.14 - 93.99)	77.14 (71.01 - 82.3)	89.76 (83.27 - 93.92)	85.33 (81.35 - 88.58)	74.73 (64.92 - 82.53)
	No. of lesions	89/116	21/21	8/13	82/92	162/210	114/127	314/368	68/91
	PPV, % (95% CI)	80.91 (72.57 - 87.16)	91.3 (73.2 - 97.58)	66.67 (39.06 - 86.19)	89.13 (81.14 - 93.99)	80.2 (74.16 - 85.11)	74.03 (66.58 - 80.31)	87.22 (83.38 - 90.28)	87.18 (77.98 - 92.88)
	No. of lesions	89/110	21/23	8/12	82/92	162/202	114/154	314/360	68/78
	P value for Sensitivity	0.0272435		0.716531	0.00137863	0.531288	0.382192	0.139139	0.00231943
	Con vs Con + DWI	0.0481935			0.0209213				0.0605689
	Con vs Con+ DWI+ Perfusion	0.00815097			0.000311491				0.000673859
	Con + DWI vs Con+ DWI+ Perfusion	0.531615			0.0587817				0.0325094
	P value for PPV	0.496559	0.0117634	0.246328	0.0331531	0.0432314	0.0294263	0.597537	0.000158189
	Con vs Con + DWI		0.390279		0.0477555	0.0193497	0.0713815		0.00975105
	Con vs Con+ DWI+ Perfusion		0.0555007		0.00899178	0.0307716	0.00782588		6.19498e-05
	Con + DWI vs Con+ DWI+ Perfusion		0.0259946		0.309043	0.780645	0.320843		0.0133577
	Logistic regression using GEE that accounted for the clustering of an individual
	post-hoc test: Bonferroni correction에 의해 유의수준 0.05/3=0.0167로 함.

## Sheet: Table 5
Table 5. Summary of Readers' Grading
	Reader1+Reader2			Reader1			Reader2
Grade	Con	Con +DWI	Con + DWI + DSC	Con	Con +DWI	Con+ DWI + DSC	Con	Con +DWI	Con+ DWI + DSC
3 . .	1000	1309	1536	411	643	768	589	666	768
3 1 .	18	3	0	12	3		6
3 2 .	536	492	392	305	288	214	231	204	178
3 3 .	369	237	143	230	99	56	139	138	87
3 2 1	28	19	2	14	4		14	15	2
3 2 2	30	5	1	8			22	5	1
3 3 1	2	2	0	1			1	2
3 3 2	59	4	1	33			26	4	1
3 3 3	34	5	1	24	1		10	4	1
Abbreviation: Con, Conventional imaging; DWI, diffusion-weighed imaging; DSC, dynamic susceptibility contrast perfusion imaging
	Reader1+Reader2			Reader1			Reader2
Grade	Con	Con +DWI	Con + DWI + DSC	Con	Con +DWI	Con+ DWI + DSC	Con	Con +DWI	Con+ DWI + DSC		non-tumorous disease
3 . .	76	165	201	24	76	104	52	89	97
3 1 .	7	3	0	6	3		1
3 2 .	92	81	73	41	51	39	51	30	34
3 3 .	66	46	24	43	19	7	23	27	17
3 2 1	14	1	1	6			8	1	1
3 2 2	6	0	0	1			5
3 3 1	2	1	0	1			1	1
3 3 2	23	0	1	15			8		1
3 3 3	14	3	0	13	1		1	2
Abbreviation: Con, Conventional imaging; DWI, diffusion-weighed imaging; DSC, dynamic susceptibility contrast perfusion imaging
	Reader1+Reader2			Reader1			Reader2
Grade	Con	Con +DWI	Con + DWI + DSC	Con	Con +DWI	Con+ DWI + DSC	Con	Con +DWI	Con+ DWI + DSC		Brain tumor
3 . .	924	1144	1335	387	567	664	537	577	671
3 1 .	11	0	0	6			5
3 2 .	444	411	319	264	237	175	180	174	144
3 3 .	303	191	119	187	80	49	116	111	70
3 2 1	14	18	1	8	4		6	14	1
3 2 2	24	5	1	7			17	5	1
3 3 1	0	1	0					1
3 3 2	36	4	0	18			18	4
3 3 3	20	2	1	11			9	2	1
Abbreviation: Con, Conventional imaging; DWI, diffusion-weighed imaging; DSC, dynamic susceptibility contrast perfusion imaging
