# Supplementary material for: Joint approach of diffusion- and perfusion-weighted MRI in intra-axial mass like lesions in clinical practice simulation
Source: PLoS One. 2018 Sep 7;13(9):e0202891. doi: 10.1371/journal.pone.0202891 (PMC6128539; doi:10.1371/journal.pone.0202891)
Supplement: S4 File — (XLSX) [file pone.0202891.s004.xlsx]

## Sheet: Sheet1
Sex		0=Male	1= Female
Grade	confidence degree of diagnosis	3: Suggestive (60%)
		2: Possible (30)
		1: Probable (10%)
Dx	Disease category of differential diagnosis	1: Nonneoplastic other disease
		2: Abscsss
		3: TDL
		4: Lymphoma
		5: Low grade glioma (Diffuse astrocytoma, oligodendroglioma, oligoastrocytoma)
		6: Metz
		7: High grade glioma (GM, anaplastic astrocytoma, anaplastic oligodendroglioma)
		8: Other tumor
3Dx	differential diagnosis with grade 3 confidence
2Dx	differential diagnosis with grade 2 confidence
1Dx	differential diagnosis with grade 1 confidence
op	status of operation	0= op	1 = no op
Diffusion grade	ADC value of the lesion	4: lower than white matter
		3: similar with white matter
		2: between the value of white matter and CSF
		1: similar to CSF
Perfusion grade	Perfusion value of the lesion
		4: Similar to the vessels
		3: more than gray matter, less than vessels
		2: similar to gray matter
		1: Gray matter 이하
		1: less than gray matter
1st MR	Date of performing the 1st MR
2nd MR	Date of performing the 2nd MR
Operation	Date of operation
Final Dx	Final diagnosis made by either pathologic report, CSF cytology analysis or a clinico-radiologic diagnosis
